# Supplementary material for: Cocaine Administration and Its Abstinence Conditions Modulate Neuroglia
Source: Int J Mol Sci. 2020 Oct 27;21(21):7970. doi: 10.3390/ijms21217970 (PMC7663194; doi:10.3390/ijms21217970)
Supplement: Supplementary file 1 [file ijms-21-07970-s001.xls]

## Sheet: Sheet1
symbol	day	tissue	Cell Type	AnovaDf	AnovaF	AnovaP	BonfSaCocVsYCoc	BonfSaCocVsYSal	BonfYCocVsYSal	MeanSaCoc	SdSaCoc	SemSaCoc	MeanYCoc	SdYCoc	SemYCoc	MeanYSal	SdYSal	SemYSal	RatioMeanSaCoc	RatioSdSaCoc	RatioSemSaCoc	RatioMeanYCoc	RatioSdYCoc	RatioSemYCoc	RatioMeanYSal	RatioSdYSal	RatioSemYSal
Acsbg1	3	Hippocampus	Astroglia	(2,9)	1.96444	0.195915	1	0.191364	0.600944	21487.1	315.906	157.953	21696.3	2073.3	1036.65	19938.6	1110.24	555.118	1.07766	0.0158439	0.00792196	1.08815	0.103984	0.0519921	1	0.0556827	0.0278414
Aldh1l1	3	Hippocampus	Astroglia	(2,9)	0.81777	0.471708	0.992189	1	1	1778.91	213.578	106.789	1918.87	151.859	75.9293	1884.87	97.5575	48.7788	0.943786	0.113312	0.056656	1.01804	0.0805672	0.0402836	1	0.0517583	0.0258791
Aldoc	3	Hippocampus	Astroglia	(2,9)	10.999	0.00382907	0.0177418	0.802441	0.0461823	54557.6	3878.23	1939.11	66223.5	4037.21	2018.6	57556.7	2949.77	1474.88	0.947892	0.0673809	0.0336905	1.15058	0.0701431	0.0350716	1	0.0512497	0.0256249
Aqp4	3	Hippocampus	Astroglia	(2,9)	3.08024	0.0956937	0.327278	0.402272	1	18714.7	1439.69	719.847	17097.2	754.111	377.055	17244.2	689.377	344.688	1.08527	0.0834884	0.0417442	0.991475	0.0437312	0.0218656	1	0.0399772	0.0199886
Atp13a4	3	Hippocampus	Astroglia	(2,9)	0.332003	0.725912	1	1	1	419.371	107.743	53.8716	401.556	11.4533	5.72663	379.86	49.1156	24.5578	1.10402	0.283639	0.14182	1.05712	0.0301513	0.0150757	1	0.129299	0.0646497
Bmpr1b	3	Hippocampus	Astroglia	(2,9)	9.93493	0.00527339	0.0580357	0.051875	1	50.5721	9.11475	4.55737	31.7107	3.47195	1.73597	31.3194	7.15078	3.57539	1.61472	0.291025	0.145513	1.01249	0.110856	0.0554279	1	0.228318	0.114159
Chrdl1	3	Hippocampus	Astroglia	(2,9)	0.962924	0.417872	0.90645	1	1	727.549	233.255	116.627	580.219	75.8884	37.9442	637.516	92.5841	46.292	1.14123	0.365881	0.18294	0.910125	0.119038	0.0595188	1	0.145226	0.0726132
Cldn10	3	Hippocampus	Astroglia	(2,9)	1.3536	0.306234	1	0.624575	1	4299.86	1069.9	534.949	4717.91	571.308	285.654	5424.77	1181.15	590.577	0.792635	0.197225	0.0986123	0.869697	0.105315	0.0526573	1	0.217733	0.108867
Clu	3	Hippocampus	Astroglia	(2,9)	16.9489	0.000887426	0.0405304	0.308781	0.0109404	38424.6	3129.3	1564.65	47721.7	4176.77	2088.38	34687.9	2157.71	1078.85	1.10772	0.090213	0.0451065	1.37575	0.12041	0.0602051	1	0.0622036	0.0311018
Dio2	3	Hippocampus	Astroglia	(2,9)	1.61186	0.252161	0.841621	0.775578	1	76.2917	24.4252	12.2126	60.1955	4.70311	2.35156	59.058	8.53796	4.26898	1.29181	0.41358	0.20679	1.01926	0.0796356	0.0398178	1	0.144569	0.0722846
F3	3	Hippocampus	Astroglia	(2,9)	2.62239	0.12666	0.508475	0.593323	1	1933.56	436.636	218.318	1541.14	126.929	63.4646	1573.59	101.514	50.7569	1.22876	0.277478	0.138739	0.979382	0.0806622	0.0403311	1	0.0645111	0.0322555
Fgfr3	3	Hippocampus	Astroglia	(2,9)	1.50421	0.273153	0.750615	1	1	711.219	301.129	150.564	928.581	109.339	54.6697	877.094	17.1393	8.56963	0.810881	0.343325	0.171663	1.0587	0.124661	0.0623305	1	0.019541	0.00977049
Gja1	3	Hippocampus	Astroglia	(2,9)	2.50672	0.136345	0.196091	1	0.683762	26085	2500.71	1250.35	21461.8	3194.14	1597.07	24472.3	3146.88	1573.44	1.0659	0.102185	0.0510927	0.876985	0.130521	0.0652603	1	0.12859	0.0642948
Gjb6	3	Hippocampus	Astroglia	(2,9)	8.20267	0.00937408	0.613755	0.134777	0.0216836	8150.44	861.115	430.558	9023.1	873.332	436.666	6783.91	599.409	299.704	1.20144	0.126935	0.0634675	1.33007	0.128736	0.064368	1	0.0883575	0.0441787
Gpr37l1	3	Hippocampus	Astroglia	(2,9)	0.672532	0.534308	0.930672	1	1	21841.9	2403.97	1201.98	20009.3	2270.04	1135.02	22938	5304.32	2652.16	0.952212	0.104803	0.0524014	0.87232	0.098964	0.049482	1	0.231246	0.115623
Slc14a1	3	Hippocampus	Astroglia	(2,9)	1.11	0.370785	0.434495	0.962811	1	10.7822	6.41965	3.20982	36.099	25.984	12.992	32.1922	35.9428	17.9714	0.334933	0.199416	0.0997082	1.12136	0.807154	0.403577	1	1.11651	0.558253
Slc1a2	3	Hippocampus	Astroglia	(2,9)	2.14704	0.172833	1	0.519063	0.0884823	2774.97	370.961	185.481	2902.4	114.314	57.1572	3104.63	61.4364	30.7182	0.893817	0.119487	0.0597433	0.934861	0.0368207	0.0184103	1	0.0197887	0.00989434
Slc1a3	3	Hippocampus	Astroglia	(2,9)	0.258412	0.777816	1	1	0.777462	30520.3	3804.48	1902.24	29558.8	995.049	497.525	30715.5	1529.61	764.807	0.993644	0.123862	0.061931	0.962343	0.0323957	0.0161978	1	0.0497994	0.0248997
Slc39a12	3	Hippocampus	Astroglia	(2,9)	8.51016	0.00841753	0.0387627	0.165151	0.295535	1970.91	461.958	230.979	3409.12	642.774	321.387	2658.72	321.039	160.519	0.741302	0.173752	0.0868762	1.28224	0.241761	0.120881	1	0.12075	0.0603748
Slc4a4	3	Hippocampus	Astroglia	(2,9)	1.92962	0.200734	0.135716	0.876371	1	2441.81	443.134	221.567	1715.87	357.742	178.871	1937.18	732.496	366.248	1.2605	0.228752	0.114376	0.885758	0.184671	0.0923357	1	0.378125	0.189062
Slco1c1	3	Hippocampus	Astroglia	(2,9)	33.4094	6.84061e-05	0.000907996	0.00363398	0.142463	12072.4	561.909	280.954	8349.64	747.876	373.938	9583.53	645.379	322.689	1.2597	0.0586327	0.0293164	0.871249	0.0780376	0.0390188	1	0.0673425	0.0336712
Acsbg1	10	Hippocampus	Astroglia	(2,9)	0.202099	0.820623	1	1	1	31405.9	1678.66	839.329	32095.1	3565.37	1782.69	32622.6	2564.1	1282.05	0.962704	0.0514569	0.0257285	0.98383	0.109292	0.0546458	1	0.0785988	0.0392994
Aldh1l1	10	Hippocampus	Astroglia	(2,9)	2.60601	0.127979	0.235173	1	0.387827	2267.06	73.9775	36.9888	2416.28	114.272	57.1359	2267.37	124.807	62.4034	0.999864	0.032627	0.0163135	1.06568	0.0503983	0.0251992	1	0.0550447	0.0275224
Aldoc	10	Hippocampus	Astroglia	(2,9)	1.06434	0.384677	1	1	0.659604	95072.1	3343.36	1671.68	97538.7	3358.58	1679.29	94880.7	1523.01	761.505	1.00202	0.0352375	0.0176187	1.02801	0.035398	0.017699	1	0.0160518	0.00802592
Aqp4	10	Hippocampus	Astroglia	(2,9)	0.122006	0.886582	1	1	1	26766.8	1466.69	733.345	25516.2	3335.25	1667.62	26005.9	5077.59	2538.79	1.02926	0.0563983	0.0281992	0.981169	0.12825	0.0641248	1	0.195247	0.0976236
Atp13a4	10	Hippocampus	Astroglia	(2,9)	0.61911	0.559863	1	1	1	523.429	102.191	51.0957	580.969	69.8058	34.9029	550.436	27.3377	13.6689	0.950936	0.185655	0.0928277	1.05547	0.126819	0.0634096	1	0.0496656	0.0248328
Bmpr1b	10	Hippocampus	Astroglia	(2,9)	5.46506	0.0279445	0.670921	0.52158	0.0739201	45.1251	8.13058	4.06529	51.3438	1.00841	0.504205	36.7978	7.05964	3.52982	1.2263	0.220953	0.110476	1.39529	0.0274041	0.013702	1	0.191849	0.0959247
Chrdl1	10	Hippocampus	Astroglia	(2,9)	0.433741	0.660941	1	1	1	910.718	86.4891	43.2446	985.929	168.71	84.3548	948.169	56.4064	28.2032	0.960502	0.091217	0.0456085	1.03982	0.177932	0.088966	1	0.0594898	0.0297449
Cldn10	10	Hippocampus	Astroglia	(2,9)	0.497661	0.623743	1	1	1	8060.03	1062.24	531.121	8857.69	2875.7	1437.85	7546.08	1064.92	532.461	1.06811	0.140767	0.0703836	1.17381	0.381085	0.190543	1	0.141122	0.0705612
Clu	10	Hippocampus	Astroglia	(2,9)	1.86722	0.20974	0.413105	1	0.742381	47760	3802.82	1901.41	43200.7	3728.06	1864.03	46099	2420.44	1210.22	1.03603	0.0824924	0.0412462	0.937128	0.0808707	0.0404354	1	0.0525052	0.0262526
Dio2	10	Hippocampus	Astroglia	(2,9)	1.00176	0.404762	0.853664	1	1	120.471	9.99914	4.99957	149.268	44.0599	22.03	131.973	21.8117	10.9058	0.912845	0.0757666	0.0378833	1.13105	0.333856	0.166928	1	0.165274	0.0826369
F3	10	Hippocampus	Astroglia	(2,9)	1.18519	0.349224	1	0.605307	1	2060.78	153.434	76.7168	2299.79	425.128	212.564	2504.97	544.167	272.084	0.822676	0.0612516	0.0306258	0.918087	0.169713	0.0848567	1	0.217235	0.108617
Fgfr3	10	Hippocampus	Astroglia	(2,9)	0.522754	0.609843	1	1	1	1012.79	128.752	64.3761	951.978	122.202	61.1012	1028.78	78.6166	39.3083	0.984461	0.125151	0.0625754	0.92535	0.118784	0.0593921	1	0.0764176	0.0382088
Gja1	10	Hippocampus	Astroglia	(2,9)	0.0192642	0.98096	1	1	1	27256.3	2585.41	1292.71	26751.7	5426.59	2713.3	27135	2659.55	1329.77	1.00447	0.0952795	0.0476398	0.985875	0.199985	0.0999924	1	0.0980116	0.0490058
Gjb6	10	Hippocampus	Astroglia	(2,9)	0.258436	0.777799	1	1	1	10859.7	474.422	237.211	10390.5	1297.27	648.634	10558.8	845.752	422.876	1.0285	0.0449315	0.0224657	0.984066	0.122861	0.0614307	1	0.0800993	0.0400497
Gpr37l1	10	Hippocampus	Astroglia	(2,9)	5.6357	0.025889	1	0.385467	0.00837605	25746.3	4040.93	2020.47	28086.1	2019.85	1009.92	21564.8	1682.56	841.278	1.1939	0.187385	0.0936927	1.3024	0.0936639	0.0468319	1	0.0780232	0.0390116
Slc14a1	10	Hippocampus	Astroglia	(2,9)	2.45125	0.14131	1	0.830453	0.277567	55.3121	51.0906	25.5453	93.229	59.8131	29.9065	21.2053	12.9137	6.45684	2.60842	2.40934	1.20467	4.39651	2.82067	1.41034	1	0.608985	0.304492
Slc1a2	10	Hippocampus	Astroglia	(2,9)	0.886665	0.44516	1	0.615406	1	4451.75	284.045	142.022	4335.58	295.902	147.951	4212.9	157.585	78.7923	1.05669	0.0674226	0.0337113	1.02912	0.070237	0.0351185	1	0.0374053	0.0187026
Slc1a3	10	Hippocampus	Astroglia	(2,9)	0.0865236	0.917867	1	1	1	46654.8	3790.9	1895.45	46007.4	4416.3	2208.15	47139.5	3296.3	1648.15	0.989717	0.0804187	0.0402093	0.975985	0.0936857	0.0468429	1	0.0699265	0.0349633
Slc39a12	10	Hippocampus	Astroglia	(2,9)	3.71928	0.0664821	0.266779	1	0.138889	2442.76	1340.43	670.216	4065.55	561.046	280.523	3174.42	139.596	69.7981	0.769512	0.42226	0.21113	1.28072	0.17674	0.0883698	1	0.0439753	0.0219877
Slc4a4	10	Hippocampus	Astroglia	(2,9)	0.685715	0.528223	0.642731	1	1	1788.36	289.943	144.971	2114.25	365.387	182.694	1969.59	499.001	249.501	0.90799	0.14721	0.0736049	1.07345	0.185515	0.0927573	1	0.253353	0.126677
Slco1c1	10	Hippocampus	Astroglia	(2,9)	0.225293	0.802651	1	1	1	12062.2	943.054	471.527	12087.5	1104.51	552.257	11558.9	1620.64	810.318	1.04354	0.081587	0.0407935	1.04574	0.0955555	0.0477778	1	0.140207	0.0701036
Acsbg1	3	Cortex	Astroglia	(2,9)	13.8208	0.00180387	1	0.025095	0.040159	20358	1647.35	823.675	20630.2	331.908	165.954	24956.1	1718.83	859.416	0.81575	0.0660099	0.033005	0.82666	0.0132997	0.00664984	1	0.0688742	0.0344371
Aldh1l1	3	Cortex	Astroglia	(2,9)	11.4785	0.0033384	0.0282307	0.0523809	1	1808.14	81.3233	40.6617	2495.36	258.112	129.056	2658.9	373.932	186.966	0.680032	0.0305854	0.0152927	0.938493	0.0970749	0.0485375	1	0.140634	0.0703172
Aldoc	3	Cortex	Astroglia	(2,9)	6.95009	0.014956	0.0786438	0.0480393	1	57113.8	2352.58	1176.29	65505.6	4573.21	2286.61	66645.5	4509.41	2254.7	0.856979	0.0352998	0.0176499	0.982896	0.06862	0.03431	1	0.0676626	0.0338313
Aqp4	3	Cortex	Astroglia	(2,9)	0.0790019	0.924672	1	1	1	17369.3	1120.73	560.364	17155.5	2483.53	1241.76	16868.8	1469.29	734.647	1.02967	0.066438	0.033219	1.017	0.147226	0.0736132	1	0.0871015	0.0435507
Atp13a4	3	Cortex	Astroglia	(2,9)	2.35115	0.150841	0.361685	0.681027	1	279.13	29.7615	14.8808	327.099	42.6699	21.335	302.518	15.1703	7.58513	0.922689	0.0983792	0.0491896	1.08125	0.141049	0.0705245	1	0.0501466	0.0250733
Bmpr1b	3	Cortex	Astroglia	(2,9)	2.36328	0.149645	1	0.276575	0.481363	40.4021	2.21897	1.10949	40.0818	3.77213	1.88607	35.7991	3.7929	1.89645	1.12858	0.061984	0.030992	1.11963	0.105369	0.0526847	1	0.10595	0.0529748
Chrdl1	3	Cortex	Astroglia	(2,9)	0.570057	0.584654	1	1	1	1480.99	52.5154	26.2577	1419.17	176.051	88.0256	1546.13	226.041	113.021	0.957866	0.0339656	0.0169828	0.917886	0.113866	0.0569328	1	0.146198	0.073099
Cldn10	3	Cortex	Astroglia	(2,9)	0.0956609	0.909684	1	1	1	4663.11	396.549	198.275	4526.2	1636.19	818.093	4310.61	1061.6	530.802	1.08177	0.0919937	0.0459969	1.05001	0.379572	0.189786	1	0.246277	0.123138
Clu	3	Cortex	Astroglia	(2,9)	3.16634	0.0909514	0.249211	0.269358	1	36595.3	2383.9	1191.95	39662.9	1600.5	800.251	42074.2	4509.19	2254.6	0.86978	0.0566594	0.0283297	0.94269	0.03804	0.01902	1	0.107172	0.0535862
Dio2	3	Cortex	Astroglia	(2,9)	0.555149	0.592452	1	1	1	92.0664	6.05902	3.02951	97.4686	12.8554	6.4277	104.156	24.3079	12.154	0.883925	0.0581724	0.0290862	0.935792	0.123424	0.0617121	1	0.23338	0.11669
F3	3	Cortex	Astroglia	(2,9)	0.112585	0.89476	1	1	1	1916.29	297.87	148.935	1795.36	96.0631	48.0315	1889.31	575.826	287.913	1.01428	0.157661	0.0788305	0.950275	0.0508457	0.0254228	1	0.304782	0.152391
Fgfr3	3	Cortex	Astroglia	(2,9)	0.283747	0.759451	1	1	1	749.723	89.6725	44.8363	804.019	60.106	30.053	762.908	149.211	74.6054	0.982718	0.11754	0.0587702	1.05389	0.0787854	0.0393927	1	0.195582	0.0977909
Gja1	3	Cortex	Astroglia	(2,9)	2.42778	0.143477	0.380031	1	0.529045	20175.8	2719.45	1359.72	17270	1603.58	801.79	18695.4	684.148	342.074	1.07918	0.145461	0.0727303	0.923756	0.085774	0.042887	1	0.0365944	0.0182972
Gjb6	3	Cortex	Astroglia	(2,9)	3.89188	0.0605466	1	0.180015	0.245755	6436.84	1105.29	552.645	7002.98	430.385	215.192	8076.49	855.342	427.671	0.796985	0.136853	0.0684264	0.867081	0.0532886	0.0266443	1	0.105905	0.0529526
Gpr37l1	3	Cortex	Astroglia	(2,9)	6.17131	0.0205342	0.512757	0.0654352	0.445763	15762.6	537.698	268.849	17434.8	1869.14	934.571	19632.6	1882.18	941.091	0.802877	0.0273881	0.013694	0.888056	0.0952062	0.0476031	1	0.0958703	0.0479352
Slc14a1	3	Cortex	Astroglia	(2,9)	1.52478	0.26898	1	0.710355	0.0922819	21.077	17.2249	8.61247	15.5142	4.08389	2.04194	8.36843	2.45607	1.22804	2.51863	2.05833	1.02916	1.85389	0.488011	0.244006	1	0.293493	0.146746
Slc1a2	3	Cortex	Astroglia	(2,9)	4.83598	0.0374746	0.390507	0.0188457	1	2335.81	190.1	95.0498	2813.45	464.545	232.273	3042.99	266.509	133.254	0.767604	0.0624713	0.0312357	0.924566	0.152661	0.0763304	1	0.0875812	0.0437906
Slc1a3	3	Cortex	Astroglia	(2,9)	1.16189	0.355739	0.983879	0.448585	1	27983.6	2903.47	1451.74	30666.2	4061.65	2030.82	30767.3	903.362	451.681	0.909524	0.0943689	0.0471844	0.996714	0.132012	0.066006	1	0.0293611	0.0146806
Slc39a12	3	Cortex	Astroglia	(2,9)	3.64766	0.0691526	0.173083	0.301913	1	907.152	358.739	179.369	1429.29	94.5859	47.293	1431.63	403.32	201.66	0.63365	0.250581	0.12529	0.998363	0.0660687	0.0330343	1	0.281721	0.14086
Slc4a4	3	Cortex	Astroglia	(2,9)	20.4466	0.000449678	0.233463	0.00107884	0.0323327	2510.96	257.558	128.779	2044.15	346.95	173.475	1235.32	240.342	120.171	2.03263	0.208494	0.104247	1.65475	0.280858	0.140429	1	0.194558	0.097279
Slco1c1	3	Cortex	Astroglia	(2,9)	15.3921	0.00124565	0.0103119	0.186199	0.0686389	11395.7	432.114	216.057	10022.4	395.721	197.86	10793.2	161.629	80.8146	1.05582	0.0400357	0.0200179	0.928583	0.0366639	0.0183319	1	0.0149751	0.00748754
Acsbg1	10	Cortex	Astroglia	(2,9)	2.66731	0.123127	0.165474	0.629636	1	37366.3	2841.26	1420.63	31918	3539.12	1769.56	34103.8	3636.3	1818.15	1.09566	0.0833121	0.0416561	0.935906	0.103775	0.0518874	1	0.106624	0.0533121
Aldh1l1	10	Cortex	Astroglia	(2,9)	3.54823	0.0730809	0.176151	0.796552	0.529496	2363.51	298.183	149.091	1941.17	133.452	66.7259	2136.82	210.613	105.307	1.10609	0.139545	0.0697725	0.908438	0.0624534	0.0312267	1	0.0985637	0.0492818
Aldoc	10	Cortex	Astroglia	(2,9)	5.23053	0.0311059	0.0882847	0.19737	1	88081.4	4024.52	2012.26	80937.7	1985.49	992.745	81851.8	3812.12	1906.06	1.07611	0.0491684	0.0245842	0.988832	0.0242571	0.0121286	1	0.0465735	0.0232867
Aqp4	10	Cortex	Astroglia	(2,9)	1.21944	0.339912	1	0.653652	1	23880.6	885.926	442.963	24286.5	1705.33	852.667	25712.9	2328.15	1164.07	0.928741	0.0344546	0.0172273	0.944527	0.0663222	0.0331611	1	0.0905441	0.045272
Atp13a4	10	Cortex	Astroglia	(2,9)	2.09849	0.178631	0.0816106	1	1	410.425	29.1318	14.5659	350.683	29.0619	14.5309	384.057	58.5881	29.294	1.06866	0.0758528	0.0379264	0.913102	0.0756708	0.0378354	1	0.15255	0.0762752
Bmpr1b	10	Cortex	Astroglia	(2,9)	2.41738	0.14445	0.0372579	1	0.54821	54.7201	3.35229	1.67615	47.1036	1.7142	0.8571	55.2026	9.39579	4.6979	0.991259	0.060727	0.0303635	0.853285	0.0310529	0.0155264	1	0.170206	0.0851028
Chrdl1	10	Cortex	Astroglia	(2,9)	2.86032	0.10925	0.455911	1	0.294675	2049.08	74.2889	37.1444	1802.75	259.097	129.549	2184.8	291.074	145.537	0.937878	0.0340025	0.0170013	0.825129	0.118591	0.0592954	1	0.133227	0.0666133
Cldn10	10	Cortex	Astroglia	(2,9)	0.667923	0.536456	1	0.874648	1	6650.73	1158.58	579.292	6667.04	1464.51	732.256	5831.74	781.929	390.964	1.14044	0.198669	0.0993344	1.14323	0.251128	0.125564	1	0.134082	0.0670408
Clu	10	Cortex	Astroglia	(2,9)	0.753549	0.498217	0.931672	1	1	41412	368.462	184.231	40357.7	1721.98	860.991	40721	1211.39	605.693	1.01697	0.00904844	0.00452422	0.991076	0.0422873	0.0211436	1	0.0297484	0.0148742
Dio2	10	Cortex	Astroglia	(2,9)	53.3807	1.01872e-05	0.000180671	0.0305309	0.00198651	168.41	8.30918	4.15459	112.723	6.66356	3.33178	147.099	8.00205	4.00103	1.14488	0.056487	0.0282435	0.766306	0.0452998	0.0226499	1	0.0543991	0.0271996
F3	10	Cortex	Astroglia	(2,9)	1.5786	0.258427	0.446899	0.578061	1	2245.22	284.161	142.081	2721.51	478.348	239.174	2614.34	406.208	203.104	0.858812	0.108693	0.0543467	1.04099	0.182971	0.0914855	1	0.155377	0.0776885
Fgfr3	10	Cortex	Astroglia	(2,9)	1.0602	0.385967	0.469327	1	1	1006.24	95.2777	47.6388	902.143	86.0115	43.0057	947.182	119.889	59.9445	1.06235	0.100591	0.0502953	0.952449	0.0908078	0.0454039	1	0.126574	0.0632872
Gja1	10	Cortex	Astroglia	(2,9)	0.11808	0.889979	1	1	1	26390.5	1002.22	501.109	25827.1	2392.46	1196.23	26778.6	4066.14	2033.07	0.985508	0.037426	0.018713	0.964468	0.0893423	0.0446711	1	0.151843	0.0759214
Gjb6	10	Cortex	Astroglia	(2,9)	6.92864	0.0150828	0.0821391	0.0603068	0.868484	10590.4	949.293	474.647	8833.36	703.018	351.509	7931.86	1330.59	665.294	1.33517	0.119681	0.0598405	1.11366	0.0886322	0.0443161	1	0.167752	0.0838762
Gpr37l1	10	Cortex	Astroglia	(2,9)	2.44421	0.141956	0.370044	0.362824	1	26688.3	3427.12	1713.56	22704.8	2785.68	1392.84	22855.2	2349.4	1174.7	1.16771	0.149949	0.0749745	0.993419	0.121884	0.0609418	1	0.102795	0.0513974
Slc14a1	10	Cortex	Astroglia	(2,9)	4.23653	0.0505161	0.293979	0.295142	1	69.9105	42.1063	21.0532	20.5058	22.0473	11.0236	20.3854	7.15182	3.57591	3.42944	2.06551	1.03276	1.00591	1.08152	0.540762	1	0.350831	0.175415
Slc1a2	10	Cortex	Astroglia	(2,9)	3.94216	0.0589406	0.142908	0.203864	1	3691.05	285.672	142.836	3092.26	377.714	188.857	3264.33	255.014	127.507	1.13072	0.0875131	0.0437565	0.947288	0.115709	0.0578547	1	0.0781215	0.0390607
Slc1a3	10	Cortex	Astroglia	(2,9)	0.0349789	0.965756	1	1	1	42668.2	2386.31	1193.15	42835.8	3193.23	1596.61	43462.3	6648.45	3324.22	0.98173	0.0549053	0.0274527	0.985587	0.0734713	0.0367357	1	0.152971	0.0764853
Slc39a12	10	Cortex	Astroglia	(2,9)	1.18912	0.348141	0.754535	1	0.566523	1081.51	628.689	314.344	1578.1	452.15	226.075	1137.07	383.95	191.975	0.951133	0.552901	0.276451	1.38786	0.397644	0.198822	1	0.337665	0.168833
Slc4a4	10	Cortex	Astroglia	(2,9)	0.47346	0.637518	1	1	1	2757.97	798.451	399.225	3192.69	637.702	318.851	3033.35	426.236	213.118	0.909215	0.263224	0.131612	1.05253	0.21023	0.105115	1	0.140516	0.0702582
Slco1c1	10	Cortex	Astroglia	(2,9)	0.874416	0.449744	1	0.764982	1	14327.8	189.364	94.6822	15356.1	2215.85	1107.93	16198.5	2664.56	1332.28	0.884514	0.0116903	0.00584514	0.947997	0.136794	0.068397	1	0.164495	0.0822475
Acsbg1	3	Striatum	Astroglia	(2,9)	0.379801	0.694459	1	1	1	29171.8	5200.55	2600.27	26063.9	5743.98	2871.99	28385.9	4739.92	2369.96	1.02769	0.183209	0.0916045	0.918201	0.202354	0.101177	1	0.166982	0.0834909
Aldh1l1	3	Striatum	Astroglia	(2,9)	1.06203	0.385396	0.970836	0.951437	1	2207.94	530.579	265.29	1893.89	96.5249	48.2625	1850.5	372.89	186.445	1.19316	0.286722	0.143361	1.02345	0.0521615	0.0260807	1	0.201507	0.100754
Aldoc	3	Striatum	Astroglia	(2,9)	2.99227	0.100854	0.584658	1	0.306779	80153.2	3299.29	1649.65	86418.4	7411.37	3705.69	77922.3	3463.61	1731.8	1.02863	0.0423408	0.0211704	1.10903	0.0951123	0.0475562	1	0.0444495	0.0222247
Aqp4	3	Striatum	Astroglia	(2,9)	6.38117	0.0188112	0.220375	0.0395751	0.821491	18928.3	3035.3	1517.65	23479.8	2904.09	1452.05	25673.7	2148.28	1074.14	0.737266	0.118226	0.0591132	0.914548	0.113116	0.0565578	1	0.0836765	0.0418382
Atp13a4	3	Striatum	Astroglia	(2,9)	1.46889	0.280501	0.567904	0.635533	1	280.351	45.7442	22.8721	357.103	88.197	44.0985	326.885	48.3872	24.1936	0.857642	0.13994	0.0699698	1.09244	0.26981	0.134905	1	0.148025	0.0740126
Bmpr1b	3	Striatum	Astroglia	(2,9)	0.145956	0.8662	1	1	1	49.8295	16.4391	8.21954	44.2904	16.8996	8.44982	47.3987	8.8282	4.4141	1.05128	0.346826	0.173413	0.934423	0.356542	0.178271	1	0.186254	0.0931269
Chrdl1	3	Striatum	Astroglia	(2,9)	1.08859	0.377223	0.25571	1	1	761.687	137.279	68.6393	961.008	136.596	68.2979	868.138	268.615	134.307	0.87738	0.15813	0.079065	1.10698	0.157343	0.0786717	1	0.309415	0.154707
Cldn10	3	Striatum	Astroglia	(2,9)	1.17234	0.352797	1	0.483256	1	1349.95	917.085	458.543	2710.32	2399.11	1199.55	3470.96	2285.17	1142.58	0.388928	0.264217	0.132108	0.780857	0.691194	0.345597	1	0.658368	0.329184
Clu	3	Striatum	Astroglia	(2,9)	0.717716	0.5138	1	0.751309	1	39211.6	4721.9	2360.95	39709.7	7093.64	3546.82	35832.5	1336.19	668.095	1.0943	0.131777	0.0658885	1.1082	0.197967	0.0989833	1	0.0372899	0.018645
Dio2	3	Striatum	Astroglia	(2,9)	0.268494	0.770443	1	1	1	71.1836	35.7067	17.8533	82.1672	15.2382	7.61908	83.3601	22.5061	11.253	0.853928	0.428342	0.214171	0.98569	0.182799	0.0913996	1	0.269986	0.134993
F3	3	Striatum	Astroglia	(2,9)	2.31465	0.154511	0.97981	0.171097	1	1333.75	210.985	105.493	1569.66	376.116	188.058	1808.83	326.434	163.217	0.737354	0.116642	0.0583208	0.867777	0.207933	0.103966	1	0.180467	0.0902333
Fgfr3	3	Striatum	Astroglia	(2,9)	1.51381	0.271196	1	0.36183	1	426.905	292.912	146.456	639.041	305.403	152.702	756.616	205.604	102.802	0.56423	0.387134	0.193567	0.844604	0.403644	0.201822	1	0.271742	0.135871
Gja1	3	Striatum	Astroglia	(2,9)	4.96505	0.0352292	0.312033	0.118084	0.709546	17874.1	3119.73	1559.86	21413.6	1074.75	537.375	23949.8	3408.78	1704.39	0.746313	0.130261	0.0651305	0.894101	0.044875	0.0224375	1	0.14233	0.071165
Gjb6	3	Striatum	Astroglia	(2,9)	0.0624765	0.939839	1	1	1	6748.52	1454.28	727.138	6839.8	1541.52	770.758	6424.94	2153.36	1076.68	1.05036	0.226349	0.113174	1.06457	0.239927	0.119963	1	0.335156	0.167578
Gpr37l1	3	Striatum	Astroglia	(2,9)	1.13462	0.36355	0.801991	1	1	19429.5	7937.96	3968.98	25056.4	3949.16	1974.58	22825.3	2510.69	1255.34	0.851227	0.34777	0.173885	1.09775	0.173017	0.0865085	1	0.109996	0.0549979
Slc14a1	3	Striatum	Astroglia	(2,9)	3.26473	0.0858794	1	0.346136	0.482059	13.5013	2.1007	1.05035	17.7513	15.8008	7.90039	45.1975	28.8777	14.4388	0.298717	0.0464782	0.0232391	0.39275	0.349594	0.174797	1	0.638922	0.319461
Slc1a2	3	Striatum	Astroglia	(2,9)	5.04984	0.0338434	0.545249	0.00278417	1	2593.05	194.617	97.3084	3097.76	581.813	290.906	3394.8	118.477	59.2386	0.763829	0.0573279	0.028664	0.912503	0.171384	0.0856918	1	0.0348996	0.0174498
Slc1a3	3	Striatum	Astroglia	(2,9)	5.7951	0.0241335	0.53519	0.00741396	0.678099	29230.8	2621.08	1310.54	34194.4	5582.73	2791.36	38562.1	2664.68	1332.34	0.758018	0.0679704	0.0339852	0.886737	0.144772	0.0723862	1	0.0691011	0.0345505
Slc39a12	3	Striatum	Astroglia	(2,9)	0.857793	0.456058	1	0.774634	1	1196.99	385.805	192.903	1532.99	525.835	262.918	1665.8	625.637	312.818	0.71857	0.231604	0.115802	0.920271	0.315666	0.157833	1	0.375578	0.187789
Slc4a4	3	Striatum	Astroglia	(2,9)	1.15417	0.357929	0.900031	1	1	827.716	302.601	151.301	1783.89	1522.93	761.463	1040.98	456.746	228.373	0.795133	0.290689	0.145345	1.71367	1.46298	0.731488	1	0.438766	0.219383
Slco1c1	3	Striatum	Astroglia	(2,9)	2.87637	0.108184	0.677848	0.175486	1	10841.3	766.472	383.236	12091.9	1597.35	798.673	13238.3	1690.33	845.165	0.818936	0.0578982	0.0289491	0.913404	0.120661	0.0603306	1	0.127685	0.0638426
Acsbg1	10	Striatum	Astroglia	(2,9)	4.25081	0.0501463	0.197119	0.44594	0.761	49113.1	6764.47	3382.23	39882.5	3629.93	1814.97	42608.2	2135.12	1067.56	1.15267	0.15876	0.0793799	0.93603	0.0851934	0.0425967	1	0.0501106	0.0250553
Aldh1l1	10	Striatum	Astroglia	(2,9)	1.12798	0.365485	0.547588	1	1	4694.54	635.559	317.78	4145.85	176.512	88.256	4329.96	628.083	314.042	1.0842	0.146782	0.0733908	0.95748	0.0407653	0.0203826	1	0.145055	0.0725275
Aldoc	10	Striatum	Astroglia	(2,9)	0.776997	0.488332	1	1	0.993535	122443	15518.8	7759.41	126876	7511.12	3755.56	131328	2741.56	1370.78	0.932349	0.118169	0.0590843	0.966104	0.0571937	0.0285969	1	0.0208757	0.0104379
Aqp4	10	Striatum	Astroglia	(2,9)	1.21784	0.340339	1	0.722629	1	35756	3834.64	1917.32	33426.5	2029.87	1014.94	31069.8	5939.1	2969.55	1.15083	0.12342	0.06171	1.07585	0.0653327	0.0326664	1	0.191154	0.0955768
Atp13a4	10	Striatum	Astroglia	(2,9)	5.07536	0.0334394	0.486394	0.452953	0.0881847	642.849	72.6724	36.3362	566.515	61.9033	30.9516	747.543	102.059	51.0293	0.859949	0.097215	0.0486075	0.757836	0.082809	0.0414045	1	0.136525	0.0682627
Bmpr1b	10	Striatum	Astroglia	(2,9)	3.18686	0.0898642	0.362409	0.678035	0.442406	110.747	48.3855	24.1928	59.2847	12.4977	6.24886	73.8704	12.3153	6.15763	1.49921	0.655005	0.327502	0.80255	0.169184	0.0845922	1	0.166714	0.0833572
Chrdl1	10	Striatum	Astroglia	(2,9)	2.91527	0.105654	0.451863	0.401059	1	1573.65	420.577	210.288	1169.94	171.559	85.7796	1146.13	176.848	88.4239	1.37301	0.366955	0.183477	1.02078	0.149686	0.074843	1	0.1543	0.0771502
Cldn10	10	Striatum	Astroglia	(2,9)	1.591	0.256068	0.459012	1	1	4799.2	3743.02	1871.51	8716.32	2922.74	1461.37	7170.23	2609.14	1304.57	0.669323	0.522022	0.261011	1.21563	0.407621	0.203811	1	0.363884	0.181942
Clu	10	Striatum	Astroglia	(2,9)	2.18361	0.168619	0.618915	0.365339	1	89720.6	10867.3	5433.64	99056.4	6951.15	3475.58	106156	14386.3	7193.17	0.845181	0.102371	0.0511857	0.933125	0.0654809	0.0327404	1	0.135521	0.0677607
Dio2	10	Striatum	Astroglia	(2,9)	7.05133	0.0143752	0.153155	0.282084	0.276693	197.17	63.6764	31.8382	100.024	16.8466	8.42329	120.728	10.827	5.41351	1.63318	0.527439	0.263719	0.828511	0.139542	0.069771	1	0.0896815	0.0448407
F3	10	Striatum	Astroglia	(2,9)	0.552152	0.594036	1	0.918779	1	2196.61	34.8034	17.4017	2381.21	438.631	219.316	2439.3	394.18	197.09	0.90051	0.0142678	0.0071339	0.976186	0.179818	0.0899092	1	0.161596	0.0807978
Fgfr3	10	Striatum	Astroglia	(2,9)	1.93232	0.200356	0.984369	0.542285	0.936872	1525.23	986.375	493.187	2117.87	396.155	198.077	2380.9	251.139	125.569	0.640612	0.414286	0.207143	0.889524	0.166389	0.0831943	1	0.105481	0.0527403
Gja1	10	Striatum	Astroglia	(2,9)	1.28235	0.323583	1	0.788584	0.621544	31682.9	6634.06	3317.03	32429.1	2043.95	1021.98	37156.7	5853.87	2926.93	0.852684	0.178543	0.0892714	0.872766	0.055009	0.0275045	1	0.157546	0.0787728
Gjb6	10	Striatum	Astroglia	(2,9)	1.21263	0.341738	0.91452	0.724593	1	12469.2	2954.08	1477.04	10504.8	1734.41	867.205	10114.6	2006.41	1003.2	1.2328	0.292062	0.146031	1.03858	0.171476	0.0857382	1	0.198368	0.0991839
Gpr37l1	10	Striatum	Astroglia	(2,9)	3.31134	0.0835972	0.31363	0.116907	1	50790.8	6675.03	3337.51	40100.8	8799.57	4399.79	37716.5	7328.67	3664.33	1.34665	0.176979	0.0884894	1.06322	0.233308	0.116654	1	0.194309	0.0971546
Slc14a1	10	Striatum	Astroglia	(2,9)	1.34164	0.309065	0.723289	0.546384	1	80.2511	63.9069	31.9534	147.161	79.9379	39.9689	176.418	106.121	53.0606	0.454893	0.362248	0.181124	0.83416	0.453117	0.226559	1	0.601534	0.300767
Slc1a2	10	Striatum	Astroglia	(2,9)	0.610153	0.564292	1	1	1	5848.44	507.433	253.716	5815.59	455.779	227.89	5417.3	817.053	408.526	1.07959	0.0936689	0.0468345	1.07352	0.084134	0.042067	1	0.150823	0.0754114
Slc1a3	10	Striatum	Astroglia	(2,9)	1.58953	0.256348	0.089034	1	1	48762.2	2438.51	1219.25	44046.2	2250.33	1125.17	47191	5702.91	2851.46	1.03329	0.0516731	0.0258366	0.93336	0.0476856	0.0238428	1	0.120847	0.0604237
Slc39a12	10	Striatum	Astroglia	(2,9)	0.375287	0.697358	1	1	1	1977.32	1093.82	546.908	2437.85	643.963	321.982	2187.1	297.846	148.923	0.904083	0.500121	0.250061	1.11465	0.294437	0.147218	1	0.136183	0.0680914
Slc4a4	10	Striatum	Astroglia	(2,9)	5.04054	0.0339922	0.115746	0.703731	0.336625	2654.84	631.887	315.944	4047.87	822.236	411.118	3144.7	336.906	168.453	0.844225	0.200937	0.100469	1.2872	0.261467	0.130734	1	0.107134	0.0535672
Slco1c1	10	Striatum	Astroglia	(2,9)	1.27454	0.325557	1	0.724045	0.689555	21883.3	3538.67	1769.33	20801.4	980.691	490.345	19121.3	2180.24	1090.12	1.14445	0.185064	0.0925322	1.08787	0.0512879	0.025644	1	0.114022	0.0570109
C1qb	3	Hippocampus	Microglia	(2,9)	0.248947	0.784817	1	1	1	9614.76	1117.54	558.77	9773.36	1015.86	507.932	9261.19	1016.34	508.168	1.03818	0.120669	0.0603346	1.0553	0.10969	0.0548452	1	0.109741	0.0548707
C3ar1	3	Hippocampus	Microglia	(2,9)	4.75785	0.038919	0.145853	1	0.255556	33.6636	11.0079	5.50395	16.2053	1.74246	0.871229	26.7046	8.40287	4.20143	1.26059	0.412209	0.206105	0.606833	0.0652493	0.0326246	1	0.31466	0.15733
Ccl3	3	Hippocampus	Microglia	(2,9)	1.94689	0.198327	1	0.529167	0.311962	19.5728	5.10262	2.55131	19.5994	3.13277	1.56638	14.4623	4.25317	2.12659	1.35337	0.352823	0.176411	1.35521	0.216617	0.108308	1	0.294087	0.147044
Ccl4	3	Hippocampus	Microglia	(2,9)	3.9271	0.0594162	0.758075	0.296857	0.0459759	60.5231	18.4476	9.22379	47.4489	4.03645	2.01823	38.8456	2.73154	1.36577	1.55804	0.474895	0.237447	1.22147	0.10391	0.051955	1	0.0703179	0.0351589
Cd53	3	Hippocampus	Microglia	(2,9)	12.3529	0.00262674	0.0332504	0.216036	0.113328	1802.08	211.311	105.655	1260.07	60.7571	30.3786	1512.18	152.048	76.0241	1.19171	0.139739	0.0698696	0.833278	0.0401785	0.0200892	1	0.100549	0.0502745
Cd83	3	Hippocampus	Microglia	(2,9)	2.57956	0.130146	0.265189	1	0.396142	2074.78	225.962	112.981	1785.49	164.791	82.3956	1981.07	152.111	76.0554	1.0473	0.114061	0.0570303	0.901272	0.0831828	0.0415914	1	0.0767821	0.038391
Cd86	3	Hippocampus	Microglia	(2,9)	0.59531	0.571727	1	1	1	21.9858	13.5688	6.7844	29.8354	6.30553	3.15277	24.3429	10.1559	5.07794	0.903173	0.557403	0.278702	1.22563	0.25903	0.129515	1	0.417201	0.208601
Csf1r	3	Hippocampus	Microglia	(2,9)	1.51957	0.270029	1	0.551802	1	742.36	234.513	117.256	879.189	129.668	64.8342	951.513	131.492	65.7462	0.78019	0.246463	0.123232	0.923991	0.136276	0.068138	1	0.138193	0.0690966
Ctss	3	Hippocampus	Microglia	(2,9)	0.495145	0.625158	1	1	0.932316	18101.9	2547.34	1273.67	18737.9	1999.14	999.572	17228.2	1854.25	927.125	1.05072	0.147859	0.0739294	1.08763	0.116039	0.0580195	1	0.107629	0.0538144
Cx3cr1	3	Hippocampus	Microglia	(2,9)	3.83105	0.0625617	0.18899	1	0.132	12930.9	5451.88	2725.94	5403.59	2512.36	1256.18	12997	4862.93	2431.46	0.994919	0.419474	0.209737	0.415758	0.193304	0.096652	1	0.374159	0.187079
Fcgr2a	3	Hippocampus	Microglia	(2,9)	28.0483	0.000135856	0.00156384	0.0205897	0.0416846	4266.3	297.742	148.871	2914.95	260.852	130.426	3493.87	199.908	99.954	1.22108	0.0852183	0.0426092	0.834305	0.0746599	0.03733	1	0.0572168	0.0286084
Gpr183	3	Hippocampus	Microglia	(2,9)	1.70703	0.235222	0.596791	0.558964	1	71.7826	15.0811	7.54055	59.3579	4.59899	2.2995	53.7744	18.6749	9.33743	1.33488	0.280451	0.140226	1.10383	0.0855238	0.0427619	1	0.347281	0.173641
Gpr34	3	Hippocampus	Microglia	(2,9)	0.0943265	0.910873	1	1	1	2381.52	561.464	280.732	2395.73	272.809	136.405	2492.53	273.168	136.584	0.955461	0.225258	0.112629	0.961162	0.109451	0.0547253	1	0.109595	0.0547973
Il1a	3	Hippocampus	Microglia	(2,9)	2.20562	0.166143	0.571036	0.649069	1	146.909	59.9151	29.9576	96.2836	18.8887	9.44435	99.7828	20.0571	10.0285	1.47229	0.600455	0.300228	0.964932	0.189298	0.094649	1	0.201007	0.100504
Itgam	3	Hippocampus	Microglia	(2,9)	2.34598	0.151355	0.516821	0.378097	1	560.457	203.205	101.602	359.297	158.304	79.1522	348.578	80.7208	40.3604	1.60784	0.582953	0.291477	1.03075	0.454144	0.227072	1	0.231572	0.115786
Laptm5	3	Hippocampus	Microglia	(2,9)	1.98002	0.193804	0.453786	0.742	1	3379.04	399.851	199.925	2973.77	271.553	135.777	3084.3	179.934	89.967	1.09556	0.129641	0.0648204	0.964164	0.0880438	0.0440219	1	0.0583387	0.0291694
P2ry12	3	Hippocampus	Microglia	(2,9)	0.360856	0.706722	1	1	1	616.578	100.617	50.3084	660.363	47.8697	23.9349	647.463	66.4767	33.2384	0.952298	0.155401	0.0777007	1.01992	0.0739342	0.0369671	1	0.102673	0.0513363
P2ry13	3	Hippocampus	Microglia	(2,9)	0.79177	0.482228	1	1	0.614562	79.5911	18.7596	9.37979	88.2353	2.81874	1.40937	76.2364	14.8655	7.43276	1.044	0.246071	0.123036	1.15739	0.0369737	0.0184869	1	0.194993	0.0974963
Plek	3	Hippocampus	Microglia	(2,9)	0.934135	0.427927	0.893133	0.952315	1	102.867	21.6343	10.8171	116.779	8.12902	4.06451	120.472	23.9369	11.9684	0.85387	0.17958	0.0897899	0.969347	0.0674767	0.0337383	1	0.198693	0.0993465
Rgs1	3	Hippocampus	Microglia	(2,9)	0.875889	0.44919	1	1	1	1067.78	556.742	278.371	746.378	88.3659	44.1829	853.543	221.658	110.829	1.251	0.652273	0.326136	0.874447	0.103528	0.0517642	1	0.259692	0.129846
Trem2	3	Hippocampus	Microglia	(2,9)	0.109248	0.897679	1	1	1	1343.64	328.712	164.356	1289.85	386.606	193.303	1236.68	238.03	119.015	1.08649	0.265803	0.132902	1.043	0.312617	0.156309	1	0.192475	0.0962377
C1qb	10	Hippocampus	Microglia	(2,9)	0.271765	0.76807	1	1	1	15607.4	1856.08	928.042	14916.9	525.936	262.968	15144.9	1320.73	660.363	1.03054	0.122555	0.0612774	0.984946	0.0347269	0.0173634	1	0.087206	0.043603
C3ar1	10	Hippocampus	Microglia	(2,9)	1.56121	0.261781	1	0.500677	0.557978	36.4519	5.60833	2.80417	37.6164	8.43338	4.21669	29.4719	6.823	3.4115	1.23684	0.190294	0.0951472	1.27635	0.28615	0.143075	1	0.231509	0.115754
Ccl3	10	Hippocampus	Microglia	(2,9)	1.29791	0.319695	1	0.687801	0.553179	35.6497	18.6349	9.31743	30.9427	10.8732	5.4366	21.6166	2.47648	1.23824	1.64918	0.862061	0.431031	1.43143	0.503002	0.251501	1	0.114564	0.0572819
Ccl4	10	Hippocampus	Microglia	(2,9)	22.0246	0.000341223	0.360437	0.00276287	0.00782988	71.6815	11.4105	5.70526	58.2371	9.35667	4.67834	25.9087	9.15572	4.57786	2.76669	0.440412	0.220206	2.24778	0.361139	0.18057	1	0.353383	0.176692
Cd53	10	Hippocampus	Microglia	(2,9)	2.8747	0.108295	1	0.849955	0.0909435	2082.5	182.544	91.272	1968.91	134.556	67.278	2206.24	85.9701	42.9851	0.943912	0.0827399	0.04137	0.892426	0.0609889	0.0304944	1	0.0389668	0.0194834
Cd83	10	Hippocampus	Microglia	(2,9)	5.33545	0.0296402	0.153111	0.0578513	1	3316.57	317.442	158.721	4288.61	654.019	327.009	3960.01	146.109	73.0544	0.837514	0.0801618	0.0400809	1.08298	0.165156	0.0825779	1	0.0368961	0.018448
Cd86	10	Hippocampus	Microglia	(2,9)	2.27634	0.158482	0.317895	1	0.803216	40.1033	5.49442	2.74721	54.4634	12.7443	6.37213	44.6581	9.55363	4.77681	0.898009	0.123033	0.0615165	1.21956	0.285374	0.142687	1	0.213928	0.106964
Csf1r	10	Hippocampus	Microglia	(2,9)	1.72953	0.231424	0.678302	1	0.246512	1080.39	184.723	92.3614	928.76	120.88	60.4398	1100.82	112.117	56.0583	0.981436	0.167804	0.0839021	0.843696	0.109808	0.0549042	1	0.101848	0.050924
Ctss	10	Hippocampus	Microglia	(2,9)	2.3991	0.146181	1	0.452718	0.128238	30513.3	3745.85	1872.92	28854.6	1210.8	605.401	26935.1	735.813	367.906	1.13285	0.139069	0.0695347	1.07126	0.0449526	0.0224763	1	0.027318	0.013659
Cx3cr1	10	Hippocampus	Microglia	(2,9)	1.04631	0.390335	1	0.127764	1	14313.4	2123.45	1061.72	13516.6	5524.22	2762.11	10865	1535.54	767.772	1.31739	0.19544	0.09772	1.24405	0.508444	0.254222	1	0.14133	0.070665
Fcgr2a	10	Hippocampus	Microglia	(2,9)	0.554695	0.592692	1	1	1	6040.82	584.409	292.205	5818.2	483.273	241.637	5588.06	730.564	365.282	1.08102	0.104582	0.0522909	1.04118	0.0864832	0.0432416	1	0.130737	0.0653683
Gpr183	10	Hippocampus	Microglia	(2,9)	0.232036	0.797518	1	1	1	82.7236	18.328	9.164	81.4789	23.5568	11.7784	89.9266	13.5957	6.79786	0.919901	0.203811	0.101905	0.906059	0.261956	0.130978	1	0.151187	0.0755934
Gpr34	10	Hippocampus	Microglia	(2,9)	3.91229	0.0598882	1	0.14389	0.246708	4875.42	698.864	349.432	5104.02	689.742	344.871	6269.37	866.102	433.051	0.777657	0.111473	0.0557364	0.81412	0.110018	0.0550089	1	0.138148	0.0690741
Il1a	10	Hippocampus	Microglia	(2,9)	0.39693	0.683595	1	0.823911	1	161.827	22.2697	11.1348	172.627	35.8233	17.9117	177.192	10.1474	5.07371	0.913287	0.125681	0.0628406	0.974238	0.202173	0.101086	1	0.0572679	0.028634
Itgam	10	Hippocampus	Microglia	(2,9)	0.0453318	0.955897	1	1	1	490.022	203.343	101.671	506.883	287.835	143.918	533.533	56.6037	28.3018	0.918448	0.381125	0.190563	0.95005	0.539489	0.269745	1	0.106092	0.0530461
Laptm5	10	Hippocampus	Microglia	(2,9)	2.92841	0.104816	0.440873	1	0.312639	4723.49	420.301	210.15	4002.48	721.746	360.873	4825.6	356.821	178.411	0.978841	0.0870982	0.0435491	0.829427	0.149566	0.0747831	1	0.0739434	0.0369717
P2ry12	10	Hippocampus	Microglia	(2,9)	2.26792	0.15937	1	0.470242	0.478271	948.046	31.8075	15.9038	954.282	63.8544	31.9272	866.988	86.3669	43.1835	1.09349	0.0366874	0.0183437	1.10069	0.0736508	0.0368254	1	0.0996172	0.0498086
P2ry13	10	Hippocampus	Microglia	(2,9)	1.21912	0.339997	0.931999	1	0.801343	152.652	6.4111	3.20555	137.584	24.5239	12.2619	156.523	18.5197	9.25983	0.97527	0.0409594	0.0204797	0.879002	0.156679	0.0783395	1	0.118319	0.0591595
Plek	10	Hippocampus	Microglia	(2,9)	0.18089	0.837487	1	1	0.93457	276.076	122.119	61.0595	267.16	48.1901	24.0951	299.225	30.603	15.3015	0.922637	0.408118	0.204059	0.892839	0.16105	0.0805249	1	0.102274	0.051137
Rgs1	10	Hippocampus	Microglia	(2,9)	18.2495	0.000680903	0.0510091	0.00302481	0.39902	1988.67	164.211	82.1057	1161.72	389.048	194.524	730.24	300.965	150.483	2.72331	0.224873	0.112437	1.59087	0.532768	0.266384	1	0.412146	0.206073
Trem2	10	Hippocampus	Microglia	(2,9)	5.34681	0.0294867	1	0.122092	0.0614823	2197.42	258.887	129.444	2206.61	171.891	85.9454	2635.25	209.495	104.748	0.833858	0.0982403	0.0491201	0.837346	0.0652276	0.0326138	1	0.0794975	0.0397488
C1qb	3	Cortex	Microglia	(2,9)	7.16127	0.0137753	1	0.00408743	0.204381	8683.28	88.7088	44.3544	8762.24	1963.19	981.593	11438.6	510.34	255.17	0.759121	0.00775521	0.00387761	0.766024	0.171628	0.0858141	1	0.0446157	0.0223078
C3ar1	3	Cortex	Microglia	(2,9)	4.11249	0.0538737	0.00809328	0.382779	1	30.6743	2.25856	1.12928	22.9461	2.19553	1.09776	24.0333	6.41461	3.20731	1.27633	0.0939766	0.0469883	0.954765	0.0913537	0.0456769	1	0.266906	0.133453
Ccl3	3	Cortex	Microglia	(2,9)	0.65539	0.54235	1	0.78341	1	25.8125	5.46106	2.73053	22.5387	11.1464	5.57319	18.2557	10.4349	5.21743	1.41394	0.299143	0.149571	1.23461	0.61057	0.305285	1	0.571595	0.285797
Ccl4	3	Cortex	Microglia	(2,9)	2.00351	0.190674	0.353434	0.475999	1	44.0081	8.89836	4.44918	62.9389	17.4362	8.71811	57.3369	13.5358	6.76792	0.767536	0.155194	0.0775972	1.0977	0.304101	0.152051	1	0.236076	0.118038
Cd53	3	Cortex	Microglia	(2,9)	0.65948	0.540418	0.826509	1	1	1734.9	109.88	54.94	1572.64	235.085	117.543	1699.37	255.035	127.518	1.02091	0.0646593	0.0323297	0.925425	0.138337	0.0691684	1	0.150077	0.0750383
Cd83	3	Cortex	Microglia	(2,9)	0.25664	0.779121	1	1	1	4010.81	233.283	116.641	4068.22	455.236	227.618	3834.05	659.445	329.722	1.0461	0.0608451	0.0304225	1.06108	0.118735	0.0593676	1	0.171997	0.0859985
Cd86	3	Cortex	Microglia	(2,9)	0.102222	0.903862	1	1	1	26.9404	3.87804	1.93902	25.3013	6.11155	3.05577	25.5185	6.37656	3.18828	1.05572	0.15197	0.0759849	0.991488	0.239495	0.119748	1	0.24988	0.12494
Csf1r	3	Cortex	Microglia	(2,9)	7.18341	0.0136582	0.777673	0.0156399	0.31298	906.312	36.8597	18.4298	994.934	126.584	63.2919	1143.16	80.8741	40.4371	0.792811	0.0322436	0.0161218	0.870335	0.110731	0.0553657	1	0.070746	0.035373
Ctss	3	Cortex	Microglia	(2,9)	0.505408	0.619411	1	1	1	18278.1	2304.15	1152.07	19340.1	1738.99	869.497	19523.1	1547.73	773.864	0.936232	0.118022	0.0590109	0.990627	0.0890737	0.0445368	1	0.0792767	0.0396384
Cx3cr1	3	Cortex	Microglia	(2,9)	8.78009	0.00767452	0.380938	0.0121656	0.402902	27660.9	2145.15	1072.58	19536.1	7825.4	3912.7	11237.7	5130.64	2565.32	2.46143	0.190888	0.0954442	1.73844	0.696349	0.348175	1	0.456554	0.228277
Fcgr2a	3	Cortex	Microglia	(2,9)	5.05115	0.0338225	0.055749	0.974124	0.271854	4685.03	345.883	172.941	3892	354.699	177.35	4411.59	374.258	187.129	1.06198	0.0784032	0.0392016	0.882221	0.0804017	0.0402008	1	0.0848352	0.0424176
Gpr183	3	Cortex	Microglia	(2,9)	2.88711	0.107478	0.963412	0.0327366	1	81.162	10.3076	5.15379	67.1829	22.6329	11.3165	56.4211	4.59753	2.29877	1.43851	0.18269	0.0913452	1.19074	0.401144	0.200572	1	0.0814861	0.040743
Gpr34	3	Cortex	Microglia	(2,9)	2.16135	0.17117	1	0.234952	0.81954	2710.34	97.8354	48.9177	2821.24	353.603	176.801	3104.57	308.024	154.012	0.873014	0.0315133	0.0157567	0.908738	0.113897	0.0569487	1	0.0992164	0.0496082
Il1a	3	Cortex	Microglia	(2,9)	1.76194	0.226083	1	0.602345	0.226747	110.022	25.5384	12.7692	110.924	13.2718	6.6359	131.74	14.1354	7.06768	0.835148	0.193855	0.0969275	0.841991	0.100742	0.0503712	1	0.107297	0.0536487
Itgam	3	Cortex	Microglia	(2,9)	1.19105	0.347608	0.626972	0.920947	1	528.136	142.441	71.2207	404.318	98.9029	49.4515	423.53	121.103	60.5515	1.24699	0.33632	0.16816	0.95464	0.233521	0.11676	1	0.285938	0.142969
Laptm5	3	Cortex	Microglia	(2,9)	13.4603	0.00197263	1	0.00577163	0.0541171	3047.22	133.089	66.5446	3230.28	335.501	167.75	3921.32	243.288	121.644	0.777089	0.0339399	0.0169699	0.823773	0.0855581	0.0427791	1	0.0620424	0.0310212
P2ry12	3	Cortex	Microglia	(2,9)	1.29066	0.3215	0.822972	1	0.368032	669.322	118.869	59.4345	754.121	69.2705	34.6352	681.051	26.4834	13.2417	0.982778	0.174538	0.0872689	1.10729	0.101711	0.0508556	1	0.0388861	0.019443
P2ry13	3	Cortex	Microglia	(2,9)	0.982234	0.411289	1	1	0.585847	104.203	19.239	9.61952	112.233	19.5297	9.76487	95.3585	10.9011	5.45053	1.09275	0.201755	0.100877	1.17696	0.204803	0.102402	1	0.114317	0.0571583
Plek	3	Cortex	Microglia	(2,9)	0.612521	0.563117	1	0.818683	1	126.755	7.0544	3.5272	140.771	29.329	14.6645	142.265	22.8958	11.4479	0.890978	0.0495863	0.0247932	0.989495	0.206158	0.103079	1	0.160937	0.0804686
Rgs1	3	Cortex	Microglia	(2,9)	0.427858	0.664499	0.383716	1	1	633.874	75.7229	37.8614	810.809	170.245	85.1227	945.582	806.663	403.331	0.670353	0.0800807	0.0400404	0.857472	0.180043	0.0900216	1	0.853086	0.426543
Trem2	3	Cortex	Microglia	(2,9)	4.65439	0.0409378	0.323076	0.00603504	1	1397.95	161.774	80.8871	1893.15	443.239	221.62	1949.84	122.498	61.249	0.716954	0.0829681	0.041484	0.970928	0.227321	0.113661	1	0.0628247	0.0314124
C1qb	10	Cortex	Microglia	(2,9)	6.85603	0.0155216	0.0616045	0.10011	1	14877.6	1544.01	772.003	11804.8	707.574	353.787	11794.5	1625.71	812.854	1.26141	0.130909	0.0654547	1.00087	0.059992	0.029996	1	0.137836	0.0689182
C3ar1	10	Cortex	Microglia	(2,9)	0.467298	0.641084	1	0.693498	1	49.9313	2.59853	1.29926	45.6218	10.3054	5.15272	46.7494	3.91244	1.95622	1.06806	0.0555842	0.0277921	0.97588	0.22044	0.11022	1	0.0836897	0.0418449
Ccl3	10	Cortex	Microglia	(2,9)	0.093265	0.911821	1	1	1	39.8261	14.8783	7.43916	37.4344	6.15323	3.07661	40.2801	6.44218	3.22109	0.988729	0.369372	0.184686	0.929354	0.152761	0.0763805	1	0.159935	0.0799673
Ccl4	10	Cortex	Microglia	(2,9)	1.56828	0.260413	1	0.54912	0.896844	66.3345	13.892	6.94602	59.601	7.32851	3.66426	54.2246	5.91658	2.95829	1.22333	0.256194	0.128097	1.09915	0.135151	0.0675755	1	0.109112	0.0545562
Cd53	10	Cortex	Microglia	(2,9)	0.730176	0.508315	0.824358	1	1	2574.57	182.461	91.2304	2418.42	185.077	92.5387	2578.84	264.162	132.081	0.998343	0.0707531	0.0353765	0.937793	0.0717677	0.0358839	1	0.102434	0.0512172
Cd83	10	Cortex	Microglia	(2,9)	0.631769	0.553674	1	1	1	4837.25	261.575	130.788	4836.94	309.345	154.672	4630.7	324.991	162.495	1.04461	0.0564873	0.0282436	1.04454	0.0668031	0.0334016	1	0.0701819	0.0350909
Cd86	10	Cortex	Microglia	(2,9)	0.839006	0.463324	0.897903	1	0.8949	34.0284	8.36238	4.18119	28.7114	2.70106	1.35053	32.1308	5.1595	2.57975	1.05906	0.260261	0.13013	0.893579	0.0840646	0.0420323	1	0.160578	0.0802891
Csf1r	10	Cortex	Microglia	(2,9)	1.07453	0.381523	0.80078	0.719192	1	1076.77	147.921	73.9607	952.02	140.241	70.1207	933.205	162.618	81.3088	1.15385	0.158509	0.0792545	1.02016	0.150279	0.0751397	1	0.174257	0.0871286
Ctss	10	Cortex	Microglia	(2,9)	0.804986	0.476845	0.856224	0.998866	1	29690.7	2709.95	1354.97	27738.3	1863.58	931.792	26964.6	4313.46	2156.73	1.1011	0.1005	0.0502501	1.02869	0.0691122	0.0345561	1	0.159967	0.0799837
Cx3cr1	10	Cortex	Microglia	(2,9)	1.92114	0.20193	0.548303	0.442116	1	24841.9	6127.71	3063.86	31589.4	6531.35	3265.67	30763.7	2099.45	1049.72	0.807506	0.199187	0.0995933	1.02684	0.212307	0.106154	1	0.0682444	0.0341222
Fcgr2a	10	Cortex	Microglia	(2,9)	2.7774	0.114964	0.817932	0.278011	0.794684	4978.29	352.642	176.321	5343.63	484.621	242.31	5931.62	800.198	400.099	0.83928	0.0594512	0.0297256	0.900872	0.0817012	0.0408506	1	0.134904	0.0674519
Gpr183	10	Cortex	Microglia	(2,9)	0.963118	0.417805	1	1	0.422129	109.131	33.0741	16.537	96.4961	16.4649	8.23244	121.325	23.5686	11.7843	0.899492	0.272607	0.136303	0.795351	0.135709	0.0678544	1	0.19426	0.09713
Gpr34	10	Cortex	Microglia	(2,9)	1.18276	0.349897	0.712347	1	0.790602	4366.79	209.074	104.537	3840.59	710.159	355.079	4652.68	1083.31	541.653	0.938554	0.0449362	0.0224681	0.825457	0.152634	0.0763171	1	0.232835	0.116417
Il1a	10	Cortex	Microglia	(2,9)	1.44924	0.284694	0.717204	0.359054	1	129.751	5.49986	2.74993	115.797	18.9173	9.45866	114.472	14.324	7.16201	1.13348	0.0480456	0.0240228	1.01158	0.165258	0.0826288	1	0.125131	0.0625657
Itgam	10	Cortex	Microglia	(2,9)	0.481278	0.633028	1	0.908395	1	455.336	138.754	69.3771	488.605	179.432	89.7161	553.395	102.727	51.3635	0.822805	0.250733	0.125366	0.882924	0.324239	0.16212	1	0.185631	0.0928154
Laptm5	10	Cortex	Microglia	(2,9)	1.74427	0.228976	0.172023	0.926249	1	5336.75	511.203	255.601	4583.67	360.016	180.008	4798.95	802.563	401.281	1.11207	0.106524	0.053262	0.955141	0.0750199	0.0375099	1	0.167237	0.0836187
P2ry12	10	Cortex	Microglia	(2,9)	3.1492	0.0918724	0.204152	0.302946	1	1146.79	163.303	81.6513	913.154	128.631	64.3154	937.679	140.029	70.0146	1.22301	0.174156	0.0870781	0.973845	0.13718	0.06859	1	0.149336	0.074668
P2ry13	10	Cortex	Microglia	(2,9)	4.07748	0.0548702	0.0634077	1	0.371572	165.105	21.7797	10.8898	120.76	18.0621	9.03103	149.944	26.3529	13.1765	1.10111	0.145252	0.0726259	0.805363	0.120459	0.0602293	1	0.175751	0.0878757
Plek	10	Cortex	Microglia	(2,9)	5.44653	0.0281796	0.0387625	0.237033	1	213.445	21.6831	10.8415	162.652	19.1045	9.55224	177.619	25.8029	12.9015	1.2017	0.122076	0.0610381	0.915733	0.107559	0.0537793	1	0.145271	0.0726355
Rgs1	10	Cortex	Microglia	(2,9)	0.0375236	0.963322	1	1	1	995.954	265.854	132.927	1023.73	265.31	132.655	1042.34	182.172	91.0861	0.955499	0.255055	0.127528	0.982144	0.254534	0.127267	1	0.174772	0.0873862
Trem2	10	Cortex	Microglia	(2,9)	4.75893	0.0388985	0.0921614	1	0.210627	2334.21	225.373	112.686	1786.73	305.593	152.796	2232.72	264.017	132.009	1.04545	0.100941	0.0504704	0.800249	0.13687	0.0684351	1	0.118249	0.0591246
C1qb	3	Striatum	Microglia	(2,9)	0.302313	0.746327	1	1	1	14848	3095.23	1547.61	14021.2	1523.41	761.703	13736.6	1152.04	576.021	1.0809	0.225327	0.112663	1.02071	0.110901	0.0554505	1	0.0838664	0.0419332
C3ar1	3	Striatum	Microglia	(2,9)	0.927063	0.430442	0.760126	1	1	37.3042	11.0847	5.54233	29.0883	5.98358	2.99179	31.042	8.93222	4.46611	1.20173	0.357086	0.178543	0.937063	0.192758	0.0963788	1	0.287746	0.143873
Ccl3	3	Striatum	Microglia	(2,9)	1.40384	0.29468	0.554157	0.554243	1	16.9595	4.42941	2.21471	28.5076	13.433	6.71652	28.8677	13.8611	6.93055	0.587492	0.153439	0.0767193	0.987526	0.465332	0.232666	1	0.48016	0.24008
Ccl4	3	Striatum	Microglia	(2,9)	3.80434	0.0634721	0.73908	0.201374	0.353775	34.3677	10.3522	5.17608	41.944	4.06402	2.03201	48.4006	5.65101	2.8255	0.710068	0.213885	0.106942	0.866601	0.0839662	0.0419831	1	0.116755	0.0583774
Cd53	3	Striatum	Microglia	(2,9)	0.457246	0.646955	1	1	1	1802.93	281.036	140.518	2176.7	744.807	372.403	2034.19	547.867	273.933	0.886309	0.138156	0.0690779	1.07006	0.366143	0.183072	1	0.269329	0.134664
Cd83	3	Striatum	Microglia	(2,9)	0.42556	0.665895	1	1	1	1985.44	492.387	246.194	1746.04	394.368	197.184	1716.04	465.514	232.757	1.15699	0.286932	0.143466	1.01748	0.229813	0.114906	1	0.271272	0.135636
Cd86	3	Striatum	Microglia	(2,9)	16.6468	0.00094593	0.0795299	0.00713389	0.0820254	14.9872	5.2534	2.6267	24.6925	3.63926	1.81963	36.2388	6.38373	3.19187	0.413567	0.144966	0.0724831	0.681384	0.100424	0.0502122	1	0.176158	0.0880788
Csf1r	3	Striatum	Microglia	(2,9)	1.27324	0.325889	1	0.818406	0.395219	1159.43	249.323	124.662	1169.61	149.509	74.7546	976.82	162.516	81.258	1.18694	0.25524	0.12762	1.19737	0.153057	0.0765285	1	0.166372	0.0831862
Ctss	3	Striatum	Microglia	(2,9)	4.13497	0.0532455	0.350668	0.164133	0.724025	18586	2457.96	1228.98	22440.2	3342.45	1671.22	26832	5673.55	2836.78	0.69268	0.0916055	0.0458027	0.836321	0.12457	0.0622848	1	0.211447	0.105724
Cx3cr1	3	Striatum	Microglia	(2,9)	2.19447	0.167392	0.476414	1	0.704305	5254.23	1848.57	924.283	9151.47	4149.4	2074.7	6022.5	1633.58	816.789	0.872433	0.306943	0.153472	1.51955	0.688983	0.344492	1	0.271246	0.135623
Fcgr2a	3	Striatum	Microglia	(2,9)	1.12753	0.365617	0.753633	1	0.903326	5302.08	979.924	489.962	4498.12	792.903	396.451	5022.71	429.085	214.543	1.05562	0.195099	0.0975494	0.895557	0.157864	0.0789318	1	0.0854291	0.0427145
Gpr183	3	Striatum	Microglia	(2,9)	0.720008	0.512786	0.632173	1	1	63.576	14.091	7.04548	81.1816	20.3604	10.1802	63.8838	32.8523	16.4262	0.995182	0.220572	0.110286	1.27077	0.31871	0.159355	1	0.514251	0.257126
Gpr34	3	Striatum	Microglia	(2,9)	2.92497	0.105034	1	0.0833275	0.772434	2543.48	803.827	401.914	3176.41	1143.52	571.762	3990.61	453.168	226.584	0.637366	0.201429	0.100715	0.795971	0.286554	0.143277	1	0.113558	0.0567792
Il1a	3	Striatum	Microglia	(2,9)	2.82496	0.111643	0.718684	0.277194	1	302.086	127.31	63.655	198.343	92.3236	46.1618	149.324	33.3305	16.6653	2.02303	0.852576	0.426288	1.32828	0.618277	0.309139	1	0.22321	0.111605
Itgam	3	Striatum	Microglia	(2,9)	2.5464	0.132924	1	0.298199	0.384598	698.841	244.273	122.137	593.619	168.985	84.4926	416.35	88.4844	44.2422	1.67849	0.586702	0.293351	1.42577	0.405873	0.202937	1	0.212524	0.106262
Laptm5	3	Striatum	Microglia	(2,9)	1.80204	0.219681	0.797704	0.508566	1	6841.82	2436.85	1218.43	5083.28	1348.2	674.102	4608.24	1209.82	604.908	1.48469	0.528803	0.264402	1.10309	0.292564	0.146282	1	0.262534	0.131267
P2ry12	3	Striatum	Microglia	(2,9)	6.55005	0.0175516	0.0838387	0.0442394	1	731.718	114.926	57.4631	1115.46	213.452	106.726	1003.76	112.254	56.1271	0.728974	0.114495	0.0572476	1.11127	0.212651	0.106325	1	0.111833	0.0559166
P2ry13	3	Striatum	Microglia	(2,9)	23.9625	0.000248442	0.00467871	0.00724799	0.438356	77.9422	9.26942	4.63471	146.445	17.8593	8.92967	126.986	14.8034	7.4017	0.613786	0.0729956	0.0364978	1.15323	0.14064	0.0703201	1	0.116575	0.0582875
Plek	3	Striatum	Microglia	(2,9)	16.9386	0.000889356	0.00434047	0.0188936	1	80.0031	15.8735	7.93673	168.535	24.0557	12.0279	176.986	34.8395	17.4198	0.452031	0.0896877	0.0448438	0.952249	0.135919	0.0679594	1	0.196849	0.0984246
Rgs1	3	Striatum	Microglia	(2,9)	0.532845	0.60436	1	0.899951	1	718.191	175.08	87.5398	729.733	452.763	226.381	938.837	334.222	167.111	0.764979	0.186486	0.0932428	0.777274	0.482259	0.24113	1	0.355996	0.177998
Trem2	3	Striatum	Microglia	(2,9)	1.29481	0.320465	1	0.891211	0.27765	2752.22	1064.59	532.297	2857.93	619.42	309.71	2053.39	504.372	252.186	1.34033	0.518457	0.259229	1.39181	0.301658	0.150829	1	0.24563	0.122815
C1qb	10	Striatum	Microglia	(2,9)	4.83939	0.0374131	0.10909	0.44439	0.60379	32957.5	4031.06	2015.53	26261	1991.74	995.87	28793.6	2851.71	1425.85	1.14461	0.139999	0.0699993	0.912044	0.069173	0.0345865	1	0.0990397	0.0495198
C3ar1	10	Striatum	Microglia	(2,9)	4.73428	0.039368	0.129854	1	0.100243	65.2204	12.3285	6.16424	45.8291	5.66279	2.8314	61.8727	9.39498	4.69749	1.05411	0.199256	0.0996278	0.7407	0.0915233	0.0457617	1	0.151844	0.0759219
Ccl3	10	Striatum	Microglia	(2,9)	2.24933	0.161355	0.499539	0.960566	0.451481	83.0939	38.5876	19.2938	48.1064	9.06375	4.53188	59.8741	10.9456	5.47278	1.38781	0.644478	0.322239	0.803459	0.15138	0.0756901	1	0.182809	0.0914047
Ccl4	10	Striatum	Microglia	(2,9)	2.70009	0.120625	1	0.604357	0.128559	85.4353	16.4725	8.23623	93.2129	13.5678	6.7839	71.3943	9.38239	4.6912	1.19667	0.230725	0.115362	1.30561	0.19004	0.0950201	1	0.131416	0.0657082
Cd53	10	Striatum	Microglia	(2,9)	1.49962	0.274093	0.665826	1	1	4381.99	1191.78	595.888	3425.17	649.15	324.575	3688.83	335.749	167.874	1.18791	0.323077	0.161538	0.928524	0.175977	0.0879885	1	0.0910176	0.0455088
Cd83	10	Striatum	Microglia	(2,9)	2.63649	0.125538	0.483892	0.53053	1	2950.24	827.265	413.633	2186.95	155.192	77.5958	2212.06	383.875	191.938	1.33371	0.37398	0.18699	0.988649	0.0701572	0.0350786	1	0.173538	0.0867688
Cd86	10	Striatum	Microglia	(2,9)	6.21881	0.0201278	1	0.0927482	0.0531121	46.7477	13.6128	6.80639	41.9537	14.1229	7.06146	74.0143	13.8673	6.93366	0.631603	0.183921	0.0919604	0.566833	0.190813	0.0954066	1	0.18736	0.09368
Csf1r	10	Striatum	Microglia	(2,9)	1.1071	0.37165	0.7312	1	1	3416.68	813.592	406.796	4035.69	446.588	223.294	3826.87	462.124	231.062	0.892813	0.2126	0.1063	1.05457	0.116698	0.0583489	1	0.120758	0.0603788
Ctss	10	Striatum	Microglia	(2,9)	0.224809	0.803021	1	1	1	41325.4	11299.5	5649.77	42652	6808.04	3404.02	45136.1	5071.27	2535.63	0.915572	0.250344	0.125172	0.944964	0.150834	0.0754168	1	0.112355	0.0561775
Cx3cr1	10	Striatum	Microglia	(2,9)	1.13666	0.362958	1	0.901359	0.031927	21981.6	17628.8	8814.41	16939.6	2418.91	1209.45	10959.9	2182.87	1091.43	2.00564	1.60848	0.804241	1.5456	0.220705	0.110353	1	0.199168	0.0995842
Fcgr2a	10	Striatum	Microglia	(2,9)	7.50019	0.012109	0.885116	0.0732416	0.0574712	8893.3	1883.97	941.984	7688.54	527.726	263.863	5369.32	1142.36	571.182	1.65632	0.350876	0.175438	1.43194	0.0982853	0.0491426	1	0.212757	0.106379
Gpr183	10	Striatum	Microglia	(2,9)	3.64175	0.0693788	0.302605	1	0.0588383	180.083	67.5454	33.7727	102.435	23.5713	11.7857	180.56	39.309	19.6545	0.997355	0.374088	0.187044	0.56732	0.130545	0.0652727	1	0.217706	0.108853
Gpr34	10	Striatum	Microglia	(2,9)	1.60821	0.252839	1	0.511468	0.627284	4183.67	996.831	498.416	4445.06	639.295	319.647	5226.94	892.455	446.228	0.800404	0.19071	0.0953551	0.850413	0.122307	0.0611537	1	0.170741	0.0853706
Il1a	10	Striatum	Microglia	(2,9)	2.39276	0.146786	1	0.374341	0.34201	384.638	143.136	71.568	321.279	78.2172	39.1086	234.863	41.7352	20.8676	1.63771	0.609444	0.304722	1.36794	0.333033	0.166517	1	0.1777	0.0888501
Itgam	10	Striatum	Microglia	(2,9)	0.578568	0.580257	1	1	1	1291.05	298.38	149.19	1133.12	302.399	151.2	1305.43	95.4281	47.7141	0.988985	0.228568	0.114284	0.868001	0.231647	0.115823	1	0.0731008	0.0365504
Laptm5	10	Striatum	Microglia	(2,9)	1.52806	0.268323	0.810625	0.818352	1	11557.9	3875.3	1937.65	8895.77	1426.75	713.373	8938.01	1098.87	549.433	1.29311	0.433576	0.216788	0.995275	0.159627	0.0798135	1	0.122943	0.0614716
P2ry12	10	Striatum	Microglia	(2,9)	0.350521	0.713524	1	1	1	1815.61	166.532	83.2661	1730.2	115.027	57.5137	1779.99	148.468	74.2339	1.02001	0.0935581	0.0467791	0.972028	0.0646227	0.0323113	1	0.0834095	0.0417047
P2ry13	10	Striatum	Microglia	(2,9)	2.88668	0.107506	0.616566	1	0.125389	252.165	43.8229	21.9115	213.159	32.1603	16.0801	277.673	37.8655	18.9328	0.908139	0.157822	0.0789111	0.767663	0.115821	0.0579104	1	0.136367	0.0681837
Plek	10	Striatum	Microglia	(2,9)	4.55804	0.0429342	0.190328	1	0.136285	330.194	21.6304	10.8152	278.728	37.0517	18.5258	359.343	50.4569	25.2285	0.918882	0.0601943	0.0300971	0.77566	0.103109	0.0515547	1	0.140414	0.0702072
Rgs1	10	Striatum	Microglia	(2,9)	5.68522	0.0253274	1	0.0989085	0.139108	748.251	172.655	86.3275	675.263	150.377	75.1884	440.013	48.4106	24.2053	1.70052	0.392386	0.196193	1.53464	0.341755	0.170878	1	0.110021	0.0550104
Trem2	10	Striatum	Microglia	(2,9)	1.00206	0.404661	0.862518	1	1	5720.28	1241.68	620.838	4879.6	630.452	315.226	5273.77	423.554	211.777	1.08467	0.235444	0.117722	0.925258	0.119545	0.0597725	1	0.0803134	0.0401567
Aspa	3	Hippocampus	Oligodendroglia	(2,9)	0.301246	0.747074	1	1	1	2052.27	875.508	437.754	2042.99	534.212	267.106	2365.76	541.07	270.535	0.867492	0.370076	0.185038	0.863567	0.22581	0.112905	1	0.228709	0.114355
Bcas1	3	Hippocampus	Oligodendroglia	(2,9)	1.74211	0.229332	0.483369	1	0.782754	32097.6	9420.69	4710.34	42782.5	9489.36	4744.68	35937.5	4794.88	2397.44	0.89315	0.262141	0.131071	1.19047	0.264052	0.132026	1	0.133423	0.0667114
Cldn11	3	Hippocampus	Oligodendroglia	(2,9)	5.40522	0.0287123	0.103523	0.0906981	1	2693.64	1176.8	588.401	7225.03	2668.62	1334.31	6307.52	2057.96	1028.98	0.427052	0.186571	0.0932857	1.14546	0.423086	0.211543	1	0.32627	0.163135
Cnp	3	Hippocampus	Oligodendroglia	(2,9)	8.50645	0.00842834	0.045067	0.0284871	1	1232.66	935.582	467.791	4375.23	1471.29	735.647	3647.55	881.779	440.889	0.337943	0.256496	0.128248	1.1995	0.403365	0.201682	1	0.241746	0.120873
Enpp2	3	Hippocampus	Oligodendroglia	(2,9)	0.567864	0.585793	0.933355	1	1	6551.22	5362.46	2681.23	12709	9454.1	4727.05	10136.2	9164.44	4582.22	0.646321	0.529042	0.264521	1.25382	0.932709	0.466354	1	0.904132	0.452066
Enpp6	3	Hippocampus	Oligodendroglia	(2,9)	0.202023	0.820682	1	1	1	341.833	152.454	76.227	391.634	160.134	80.067	341.991	8.02923	4.01462	0.999539	0.445784	0.222892	1.14516	0.46824	0.23412	1	0.0234779	0.0117389
Ermn	3	Hippocampus	Oligodendroglia	(2,9)	0.648442	0.545651	1	1	1	8435.4	3449.61	1724.8	10565.3	3221.11	1610.56	8854.47	1134.43	567.214	0.952672	0.389589	0.194795	1.19322	0.363784	0.181892	1	0.128119	0.0640597
Fa2h	3	Hippocampus	Oligodendroglia	(2,9)	0.190263	0.829983	1	1	1	3801.99	771.538	385.769	4041.8	994.471	497.235	4115.54	332.867	166.433	0.923815	0.18747	0.0937348	0.982082	0.241638	0.120819	1	0.0808805	0.0404403
Gjb1	3	Hippocampus	Oligodendroglia	(2,9)	8.5513	0.00829877	0.0480511	0.0841889	0.756838	56.8521	16.8415	8.42073	155.831	44.9999	22.4999	119.57	34.7876	17.3938	0.475472	0.14085	0.0704252	1.30326	0.376348	0.188174	1	0.29094	0.14547
Gpr37	3	Hippocampus	Oligodendroglia	(2,9)	0.414409	0.672722	1	1	1	8649.99	1997.38	998.688	9432.58	2356.26	1178.13	9881.79	1308.08	654.039	0.875346	0.202127	0.101063	0.954541	0.238444	0.119222	1	0.132373	0.0661863
Lpar1	3	Hippocampus	Oligodendroglia	(2,9)	1.30601	0.317693	0.858737	0.479613	1	6372.41	1993.68	996.839	8192.38	2375.36	1187.68	8239.26	892.055	446.027	0.77342	0.241973	0.120987	0.994311	0.288297	0.144149	1	0.108269	0.0541344
Mag	3	Hippocampus	Oligodendroglia	(2,9)	0.639953	0.549718	1	1	1	4652.51	1246.67	623.334	5480.69	1468.9	734.449	5376.37	321.323	160.661	0.865363	0.231879	0.11594	1.0194	0.273214	0.136607	1	0.0597657	0.0298829
Mal	3	Hippocampus	Oligodendroglia	(2,9)	8.83889	0.00752346	0.0783853	0.00715091	1	2929.2	984.513	492.256	6737.42	2064.7	1032.35	6664.11	1098.6	549.302	0.439548	0.147733	0.0738667	1.011	0.309823	0.154912	1	0.164854	0.0824269
Mbp	3	Hippocampus	Oligodendroglia	(2,9)	10.58	0.00433168	0.0230322	1	0.0187834	53552.9	3735.48	1867.74	44084.5	2686.3	1343.15	52803.1	3202.05	1601.02	1.0142	0.0707436	0.0353718	0.834885	0.0508739	0.0254369	1	0.0606413	0.0303207
Mobp	3	Hippocampus	Oligodendroglia	(2,9)	4.17436	0.0521661	0.213544	0.270104	0.64377	7795.52	1790.31	895.157	13487	4309.54	2154.77	10087.3	1340.27	670.134	0.772808	0.177482	0.0887412	1.33703	0.427225	0.213613	1	0.132867	0.0664337
Mog	3	Hippocampus	Oligodendroglia	(2,9)	2.27717	0.158394	0.4194	0.380488	1	7293.13	1951.21	975.605	10503.3	3104.92	1552.46	9318.53	662.606	331.303	0.782648	0.20939	0.104695	1.12714	0.333199	0.166599	1	0.0711063	0.0355532
Myrf	3	Hippocampus	Oligodendroglia	(2,9)	18.4514	0.000654356	0.00186967	0.056496	0.196555	102.439	30.7094	15.3547	287.549	42.6908	21.3454	209.832	53.4175	26.7087	0.488195	0.146352	0.0731762	1.37038	0.203453	0.101726	1	0.254573	0.127286
Opalin	3	Hippocampus	Oligodendroglia	(2,9)	3.80518	0.0634432	1	0.147756	0.2617	3889.15	1457.2	728.601	4386.64	1418.91	709.457	6123.72	451.429	225.714	0.635095	0.23796	0.11898	0.716336	0.231708	0.115854	1	0.0737181	0.036859
Plp1	3	Hippocampus	Oligodendroglia	(2,9)	7.22478	0.0134426	0.0814332	0.0407125	0.795895	31056.9	9067.7	4533.85	69148.3	20762	10381	54416.1	9975.48	4987.74	0.57073	0.166636	0.0833182	1.27073	0.381541	0.190771	1	0.183319	0.0916593
Tf	3	Hippocampus	Oligodendroglia	(2,9)	1.22315	0.338921	0.773802	0.426065	1	48953.1	8689.41	4344.7	60668.2	15963.1	7981.54	58515.5	7153.62	3576.81	0.836584	0.148498	0.0742488	1.03679	0.272801	0.136401	1	0.122252	0.0611259
Ugt8	3	Hippocampus	Oligodendroglia	(2,9)	5.25176	0.0308023	0.132039	0.0470752	1	457.952	443.613	221.806	1606.16	730.997	365.499	1582.37	502.618	251.309	0.289409	0.280347	0.140173	1.01504	0.461963	0.230982	1	0.317636	0.158818
Aspa	10	Hippocampus	Oligodendroglia	(2,9)	1.97261	0.194804	1	0.214274	1	2911.13	149.352	74.6759	3458.84	1071.52	535.758	4008.06	812.099	406.049	0.726318	0.0372629	0.0186314	0.862972	0.26734	0.13367	1	0.202616	0.101308
Bcas1	10	Hippocampus	Oligodendroglia	(2,9)	0.522539	0.60996	1	0.924747	1	59772.9	7116.23	3558.12	64689.2	10440.3	5220.14	64884.7	5747.12	2873.56	0.921218	0.109675	0.0548375	0.996988	0.160905	0.0804526	1	0.0885743	0.0442871
Cldn11	10	Hippocampus	Oligodendroglia	(2,9)	0.797073	0.480059	1	0.843457	0.975284	8219.77	1660.08	830.042	7996.14	1469.93	734.965	7127.99	301.518	150.759	1.15317	0.232896	0.116448	1.12179	0.206219	0.10311	1	0.0423006	0.0211503
Cnp	10	Hippocampus	Oligodendroglia	(2,9)	0.663525	0.538515	1	1	1	4800.01	223.315	111.657	5160.9	646.828	323.414	4939.33	361.649	180.824	0.971793	0.0452115	0.0226058	1.04486	0.130954	0.0654772	1	0.0732182	0.0366091
Enpp2	10	Hippocampus	Oligodendroglia	(2,9)	0.729815	0.508473	1	1	0.399794	12781.6	10598.7	5299.34	7887.54	1091.35	545.676	13072.6	5101.24	2550.62	0.977734	0.810754	0.405377	0.603363	0.0834837	0.0417419	1	0.390223	0.195112
Enpp6	10	Hippocampus	Oligodendroglia	(2,9)	0.259335	0.777138	1	1	1	490.844	127.504	63.7518	498.64	114.119	57.0594	538.127	21.3329	10.6664	0.912134	0.23694	0.11847	0.926621	0.212066	0.106033	1	0.0396428	0.0198214
Ermn	10	Hippocampus	Oligodendroglia	(2,9)	0.849014	0.459435	1	0.665126	1	10985.3	982.848	491.424	10885.9	1977.84	988.918	12117.9	1320.05	660.024	0.906537	0.081107	0.0405535	0.898334	0.163216	0.0816079	1	0.108934	0.0544668
Fa2h	10	Hippocampus	Oligodendroglia	(2,9)	0.27022	0.76919	1	1	1	3704.1	808.07	404.035	3350.52	711.216	355.608	3542.3	482.168	241.084	1.04567	0.22812	0.11406	0.945858	0.200778	0.100389	1	0.136117	0.0680585
Gjb1	10	Hippocampus	Oligodendroglia	(2,9)	0.820879	0.470469	1	0.0860843	1	215.657	11.3893	5.69467	234.561	43.6012	21.8006	238.272	10.9392	5.46961	0.905084	0.0477997	0.0238998	0.984425	0.182989	0.0914945	1	0.0459106	0.0229553
Gpr37	10	Hippocampus	Oligodendroglia	(2,9)	0.162607	0.852367	1	1	1	10241.6	1016.53	508.264	9651.85	1645.15	822.576	9809.61	1772.07	886.034	1.04404	0.103626	0.0518129	0.983917	0.167708	0.0838541	1	0.180646	0.0903231
Lpar1	10	Hippocampus	Oligodendroglia	(2,9)	1.57591	0.258944	0.592119	0.342715	1	10005.4	791.997	395.999	11998.4	2404.72	1202.36	11660.2	1500.44	750.221	0.858085	0.0679232	0.0339616	1.02901	0.206233	0.103117	1	0.128681	0.0643404
Mag	10	Hippocampus	Oligodendroglia	(2,9)	0.0462527	0.955026	1	1	1	5439.28	975.376	487.688	5285.03	977.213	488.607	5446.65	504.393	252.197	0.998646	0.179078	0.0895391	0.970326	0.179416	0.0897078	1	0.0926061	0.0463031
Mal	10	Hippocampus	Oligodendroglia	(2,9)	1.28598	0.32267	1	1	0.662089	7812	1360.39	680.196	9496.71	3202.51	1601.25	6489.09	3016.22	1508.11	1.20387	0.209643	0.104822	1.46349	0.493522	0.246761	1	0.464814	0.232407
Mbp	10	Hippocampus	Oligodendroglia	(2,9)	4.15179	0.0527813	0.0984099	0.172031	1	88558.2	3845.27	1922.63	78529.1	5795.67	2897.83	79067.6	6603.41	3301.71	1.12003	0.0486326	0.0243163	0.993189	0.0733001	0.0366501	1	0.0835161	0.041758
Mobp	10	Hippocampus	Oligodendroglia	(2,9)	3.53099	0.0737898	0.758144	0.0826141	1	12757.3	1023.02	511.511	13958.8	1562.14	781.07	14777.8	151.674	75.837	0.863276	0.0692269	0.0346134	0.944579	0.105709	0.0528543	1	0.0102636	0.00513182
Mog	10	Hippocampus	Oligodendroglia	(2,9)	0.760129	0.495419	1	0.76414	1	10484.2	1708.07	854.037	10926.4	1848.49	924.246	11932.3	1536.22	768.111	0.87864	0.143147	0.0715733	0.915698	0.154914	0.0774572	1	0.128745	0.0643723
Myrf	10	Hippocampus	Oligodendroglia	(2,9)	2.24239	0.162104	1	0.029749	1	233.486	9.39855	4.69927	201.458	55.5441	27.7721	182.057	20.886	10.443	1.28249	0.0516242	0.0258121	1.10657	0.305092	0.152546	1	0.114723	0.0573613
Opalin	10	Hippocampus	Oligodendroglia	(2,9)	0.707523	0.518341	1	1	1	6496.01	957.573	478.787	6659.6	1047.63	523.814	7431.27	1488.98	744.489	0.874145	0.128857	0.0644286	0.896159	0.140976	0.0704878	1	0.200366	0.100183
Plp1	10	Hippocampus	Oligodendroglia	(2,9)	0.513017	0.615191	1	1	1	82929.5	4478.33	2239.17	86720.4	9927.56	4963.78	82298.2	3899.31	1949.65	1.00767	0.0544159	0.027208	1.05373	0.120629	0.0603146	1	0.0473802	0.0236901
Tf	10	Hippocampus	Oligodendroglia	(2,9)	0.145638	0.866468	1	1	1	85772.5	4277.19	2138.59	82689.1	11552.6	5776.3	83998.2	6750.66	3375.33	1.02112	0.05092	0.02546	0.984416	0.137534	0.068767	1	0.0803668	0.0401834
Ugt8	10	Hippocampus	Oligodendroglia	(2,9)	6.89132	0.0153064	0.156497	0.532802	0.0556194	1718.92	175.955	87.9775	2112.44	261.158	130.579	1416.37	336.098	168.049	1.21361	0.124229	0.0621147	1.49145	0.184385	0.0921926	1	0.237295	0.118648
Aspa	3	Cortex	Oligodendroglia	(2,9)	6.33272	0.0191928	1	0.226729	0.130609	1150.7	208.651	104.325	1024.3	139.354	69.6772	1689.65	416.694	208.347	0.68103	0.123488	0.0617439	0.606221	0.0824754	0.0412377	1	0.246616	0.123308
Bcas1	3	Cortex	Oligodendroglia	(2,9)	2.6359	0.125585	1	0.385787	0.666393	10079.9	1216.3	608.149	11166.1	2353.14	1176.57	14827	4598.52	2299.26	0.679834	0.0820324	0.0410162	0.75309	0.158706	0.079353	1	0.310144	0.155072
Cldn11	3	Cortex	Oligodendroglia	(2,9)	0.350604	0.713469	1	1	1	1589.33	402.787	201.393	1949.5	666.41	333.205	1773.74	709.814	354.907	0.896035	0.227083	0.113542	1.09909	0.375709	0.187855	1	0.40018	0.20009
Cnp	3	Cortex	Oligodendroglia	(2,9)	0.258082	0.778059	1	1	1	1093.69	151.867	75.9336	1324.77	434.435	217.217	1131.57	708.775	354.387	0.966528	0.13421	0.0671048	1.17074	0.383923	0.191961	1	0.626366	0.313183
Enpp2	3	Cortex	Oligodendroglia	(2,9)	2.38161	0.14786	0.410315	0.412824	1	3325.3	76.2683	38.1341	3862.94	534.291	267.146	4362	1031.09	515.545	0.762334	0.0174847	0.00874236	0.885589	0.122488	0.0612439	1	0.236381	0.11819
Enpp6	3	Cortex	Oligodendroglia	(2,9)	11.8319	0.00302543	1	0.0289477	0.0145856	174.685	17.2014	8.60071	169.87	14.1592	7.07961	221.671	18.2833	9.14166	0.788039	0.0775989	0.0387995	0.766318	0.063875	0.0319375	1	0.0824797	0.0412398
Ermn	3	Cortex	Oligodendroglia	(2,9)	2.7858	0.114369	1	0.256571	0.697681	1956.19	285.009	142.505	2205.35	407.904	203.952	2693.28	598.26	299.13	0.726324	0.105823	0.0529113	0.818835	0.151453	0.0757263	1	0.222131	0.111065
Fa2h	3	Cortex	Oligodendroglia	(2,9)	1.52968	0.267997	1	0.59726	1	1098.93	151.737	75.8684	1186.92	223.762	111.881	1434.22	404.936	202.468	0.766221	0.105798	0.0528988	0.827574	0.156017	0.0780084	1	0.282339	0.14117
Gjb1	3	Cortex	Oligodendroglia	(2,9)	0.959098	0.419191	0.772653	1	0.986126	65.3704	3.05603	1.52801	75.6719	14.7278	7.36389	63.2208	18.1098	9.05488	1.034	0.048339	0.0241695	1.19695	0.232958	0.116479	1	0.286453	0.143226
Gpr37	3	Cortex	Oligodendroglia	(2,9)	0.387919	0.689284	1	1	1	3884.65	492.101	246.05	3728.15	771.119	385.56	4145.73	734.788	367.394	0.937023	0.118701	0.0593503	0.899276	0.186003	0.0930016	1	0.17724	0.0886199
Lpar1	3	Cortex	Oligodendroglia	(2,9)	0.95366	0.421075	1	1	0.817644	2251.04	396.862	198.431	2077.18	474.735	237.367	2593.95	697.96	348.98	0.867807	0.152996	0.0764978	0.800781	0.183016	0.0915082	1	0.269073	0.134536
Mag	3	Cortex	Oligodendroglia	(2,9)	2.59003	0.129282	1	0.436966	0.473217	1433.87	215.888	107.944	1447.47	252.635	126.317	1926.01	503.55	251.775	0.74448	0.112091	0.0560455	0.751538	0.13117	0.0655852	1	0.261448	0.130724
Mal	3	Cortex	Oligodendroglia	(2,9)	0.0732762	0.929893	1	1	1	1290.38	414.882	207.441	1521.85	1032.59	516.294	1480.83	1122.49	561.245	0.871387	0.280169	0.140084	1.0277	0.697304	0.348652	1	0.758015	0.379008
Mbp	3	Cortex	Oligodendroglia	(2,9)	3.42173	0.0784813	0.334072	1	0.17347	60876.9	5268.23	2634.11	52464.3	7153.47	3576.73	64229.7	7065.36	3532.68	0.9478	0.0820216	0.0410108	0.816823	0.111373	0.0556866	1	0.110001	0.0550007
Mobp	3	Cortex	Oligodendroglia	(2,9)	0.519804	0.611457	1	1	1	2626.79	385.119	192.56	2928.7	613.137	306.569	3105.86	911.199	455.599	0.845752	0.123998	0.0619988	0.942959	0.197413	0.0987065	1	0.29338	0.14669
Mog	3	Cortex	Oligodendroglia	(2,9)	3.26822	0.0857054	0.492284	0.244628	0.801273	1843.67	373.662	186.831	2335.8	488.672	244.336	2991.19	915.67	457.835	0.616368	0.124921	0.0624605	0.780894	0.163371	0.0816853	1	0.306122	0.153061
Myrf	3	Cortex	Oligodendroglia	(2,9)	1.01206	0.40137	0.433003	1	1	88.0683	7.78676	3.89338	115.192	27.8019	13.9009	92.6938	40.777	20.3885	0.9501	0.0840052	0.0420026	1.24271	0.299932	0.149966	1	0.439911	0.219956
Opalin	3	Cortex	Oligodendroglia	(2,9)	3.06943	0.09631	1	0.336355	0.270954	1597.07	343.979	171.989	1562.98	298.09	149.045	2165.16	490.042	245.021	0.737621	0.15887	0.0794348	0.721878	0.137676	0.0688378	1	0.22633	0.113165
Plp1	3	Cortex	Oligodendroglia	(2,9)	0.462264	0.644016	0.999371	1	1	12570.8	1876.88	938.441	16045.8	5933.29	2966.65	13361.1	6884.92	3442.46	0.940854	0.140474	0.0702368	1.20093	0.444072	0.222036	1	0.515296	0.257648
Tf	3	Cortex	Oligodendroglia	(2,9)	0.873254	0.450182	1	0.776354	1	17818	2076.17	1038.09	19254.8	5519.54	2759.77	22510.9	6683.75	3341.88	0.791529	0.0922298	0.0461149	0.855354	0.245195	0.122597	1	0.296912	0.148456
Ugt8	3	Cortex	Oligodendroglia	(2,9)	1.86929	0.209433	1	0.466405	0.461063	411.394	174.68	87.3399	408.724	166.865	83.4323	196.648	197.769	98.8845	2.09203	0.888287	0.444144	2.07846	0.848545	0.424272	1	1.0057	0.50285
Aspa	10	Cortex	Oligodendroglia	(2,9)	0.160104	0.854429	1	1	1	1473.5	176.744	88.372	1433.32	268.175	134.088	1519.16	187.319	93.6595	0.969943	0.116343	0.0581717	0.943498	0.176529	0.0882644	1	0.123305	0.0616523
Bcas1	10	Cortex	Oligodendroglia	(2,9)	5.37972	0.0290472	0.167229	0.212343	1	19735.6	3770.68	1885.34	14293.3	1656.05	828.026	14742.7	1842.21	921.105	1.33867	0.255765	0.127883	0.969513	0.11233	0.0561651	1	0.124957	0.0624786
Cldn11	10	Cortex	Oligodendroglia	(2,9)	1.41623	0.291913	1	0.570664	0.621131	2906.78	305.458	152.729	2916.73	357.315	178.657	2563.36	349.369	174.685	1.13397	0.119163	0.0595816	1.13786	0.139393	0.0696965	1	0.136294	0.0681468
Cnp	10	Cortex	Oligodendroglia	(2,9)	5.92835	0.0227764	0.0767857	0.178704	1	2154.1	307.103	153.552	1580.91	213.657	106.828	1710.7	207.084	103.542	1.25919	0.179519	0.0897597	0.924133	0.124894	0.0624472	1	0.121052	0.0605261
Enpp2	10	Cortex	Oligodendroglia	(2,9)	4.18526	0.051872	0.245035	0.173351	1	4214.68	369.973	184.986	3707.73	309.387	154.694	3686.78	153.577	76.7884	1.14319	0.100351	0.0501756	1.00568	0.083918	0.041959	1	0.0416561	0.020828
Enpp6	10	Cortex	Oligodendroglia	(2,9)	4.01044	0.0568423	1	0.165384	0.135691	198.149	17.2191	8.60953	205.097	20.9999	10.5	172.52	11.9751	5.98757	1.14856	0.0998091	0.0499045	1.18883	0.121725	0.0608623	1	0.0694131	0.0347065
Ermn	10	Cortex	Oligodendroglia	(2,9)	6.54356	0.0175981	0.040598	0.222024	0.611326	3737.34	383.585	191.792	2860.27	324.247	162.124	3189.23	328.246	164.123	1.17186	0.120275	0.0601375	0.896852	0.101669	0.0508347	1	0.102923	0.0514616
Fa2h	10	Cortex	Oligodendroglia	(2,9)	0.184084	0.834921	1	1	1	1567.07	346.357	173.178	1453.61	258.91	129.455	1507.45	151.633	75.8163	1.03956	0.229764	0.114882	0.964286	0.171754	0.0858769	1	0.100589	0.0502946
Gjb1	10	Cortex	Oligodendroglia	(2,9)	5.23881	0.030987	1	0.12214	0.20544	90.5572	4.01231	2.00615	92.6683	13.0111	6.50554	114.062	14.2111	7.10554	0.793931	0.0351766	0.0175883	0.81244	0.11407	0.0570352	1	0.124591	0.0622955
Gpr37	10	Cortex	Oligodendroglia	(2,9)	0.302539	0.746169	1	1	1	5551.63	656.803	328.401	5284.83	458.238	229.119	5533.93	491.385	245.692	1.0032	0.118686	0.0593432	0.954987	0.0828051	0.0414026	1	0.0887948	0.0443974
Lpar1	10	Cortex	Oligodendroglia	(2,9)	1.12474	0.366432	1	0.414694	1	3670.1	317.733	158.866	3430.51	872.975	436.487	2970.7	696.271	348.136	1.23543	0.106955	0.0534777	1.15478	0.293861	0.146931	1	0.234379	0.11719
Mag	10	Cortex	Oligodendroglia	(2,9)	2.78149	0.114674	0.374109	1	0.104891	2518.75	362.55	181.275	2137.82	159.589	79.7945	2406.09	91.1197	45.5599	1.04683	0.15068	0.0753402	0.888505	0.0663272	0.0331636	1	0.0378705	0.0189352
Mal	10	Cortex	Oligodendroglia	(2,9)	2.54888	0.132714	1	0.364008	0.566718	2723.35	994.776	497.388	2123.5	534.927	267.464	1665.7	220.885	110.443	1.63496	0.597211	0.298606	1.27484	0.321142	0.160571	1	0.132608	0.066304
Mbp	10	Cortex	Oligodendroglia	(2,9)	1.887	0.206834	0.809034	1	0.642803	85450.6	2551.73	1275.87	79453.2	8797.25	4398.63	86386.3	2468.64	1234.32	0.989168	0.0295386	0.0147693	0.919743	0.101836	0.0509181	1	0.0285768	0.0142884
Mobp	10	Cortex	Oligodendroglia	(2,9)	5.28959	0.0302703	0.125266	0.581727	0.200608	4032.51	450.355	225.178	3315.87	209.054	104.527	3649.05	212.682	106.341	1.10509	0.123417	0.0617086	0.908694	0.0572899	0.028645	1	0.0582843	0.0291421
Mog	10	Cortex	Oligodendroglia	(2,9)	5.79318	0.0241537	0.143004	0.0566169	1	2975.49	309.905	154.953	2362.18	378.774	189.387	2349.66	160.046	80.0232	1.26635	0.131894	0.0659468	1.00533	0.161204	0.0806018	1	0.0681147	0.0340573
Myrf	10	Cortex	Oligodendroglia	(2,9)	1.28398	0.323174	0.553297	1	1	120.062	8.91787	4.45893	109.989	10.0199	5.00997	116.623	8.07043	4.03522	1.02949	0.0764672	0.0382336	0.94311	0.0859171	0.0429585	1	0.0692009	0.0346004
Opalin	10	Cortex	Oligodendroglia	(2,9)	1.52641	0.268653	0.602683	1	1	2961.86	345.252	172.626	2592.99	379.453	189.727	2791.82	69.0675	34.5337	1.06091	0.123666	0.0618329	0.928783	0.135916	0.0679581	1	0.0247393	0.0123696
Plp1	10	Cortex	Oligodendroglia	(2,9)	4.04722	0.0557501	0.168172	0.216042	1	25229.8	3710.37	1855.19	19429.9	3172.21	1586.11	20265.5	2305.81	1152.91	1.24496	0.183088	0.0915441	0.958767	0.156533	0.0782664	1	0.11378	0.0568902
Tf	10	Cortex	Oligodendroglia	(2,9)	1.7068	0.235262	0.318511	1	0.995436	33950.4	3539.94	1769.97	29811.7	2331.52	1165.76	32057.7	3494.76	1747.38	1.05904	0.110424	0.055212	0.929938	0.0727289	0.0363645	1	0.109015	0.0545073
Ugt8	10	Cortex	Oligodendroglia	(2,9)	0.638854	0.550247	1	0.882916	1	753.515	175.993	87.9963	691.978	166.887	83.4434	625.923	132.874	66.4368	1.20385	0.281173	0.140587	1.10553	0.266625	0.133313	1	0.212285	0.106142
Aspa	3	Striatum	Oligodendroglia	(2,9)	1.19378	0.34686	1	1	0.497673	2957.64	931.423	465.712	2628.48	440.517	220.259	3503.38	949.364	474.682	0.844225	0.265864	0.132932	0.750269	0.125741	0.0628703	1	0.270985	0.135493
Bcas1	3	Striatum	Oligodendroglia	(2,9)	0.86172	0.454556	0.616329	1	1	62739.2	14200.7	7100.34	49620.7	11694.2	5847.08	59965.1	18089.6	9044.78	1.04626	0.236816	0.118408	0.827493	0.195016	0.0975081	1	0.301668	0.150834
Cldn11	3	Striatum	Oligodendroglia	(2,9)	1.04912	0.389446	0.806083	0.61517	1	3133.49	2337.59	1168.8	5863.75	3722.06	1861.03	5809.41	2923.84	1461.92	0.539381	0.40238	0.20119	1.00935	0.640695	0.320347	1	0.503294	0.251647
Cnp	3	Striatum	Oligodendroglia	(2,9)	1.57378	0.259352	0.82546	0.422406	1	1327.66	1384.75	692.377	2655.08	1711.68	855.838	3520.6	2110.74	1055.37	0.377112	0.393329	0.196665	0.754156	0.486189	0.243094	1	0.59954	0.29977
Enpp2	3	Striatum	Oligodendroglia	(2,9)	0.712094	0.516299	1	1	1	5240.37	1970.79	985.394	5922.37	798.139	399.069	8268.23	6163.64	3081.82	0.633796	0.238357	0.119178	0.716281	0.0965308	0.0482654	1	0.745461	0.37273
Enpp6	3	Striatum	Oligodendroglia	(2,9)	3.56077	0.0725707	0.641384	0.079672	0.922717	651.947	80.5372	40.2686	537.046	138.831	69.4153	435.443	117.395	58.6974	1.4972	0.184954	0.0924772	1.23333	0.318826	0.159413	1	0.269598	0.134799
Ermn	3	Striatum	Oligodendroglia	(2,9)	0.620158	0.559347	1	0.90597	1	14808.9	2426.38	1213.19	12460.1	4683.15	2341.58	11758.7	4643.75	2321.88	1.2594	0.206347	0.103173	1.05964	0.39827	0.199135	1	0.394919	0.19746
Fa2h	3	Striatum	Oligodendroglia	(2,9)	1.0163	0.399981	0.979753	1	0.862767	5016.1	724.295	362.147	6216.73	2005.18	1002.59	4514.45	2118.79	1059.39	1.11112	0.160439	0.0802197	1.37708	0.44417	0.222085	1	0.469335	0.234668
Gjb1	3	Striatum	Oligodendroglia	(2,9)	3.01028	0.0997711	0.170053	0.343819	1	90.4679	42.7752	21.3876	168.036	49.6658	24.8329	149.413	47.3287	23.6643	0.605487	0.286288	0.143144	1.12464	0.332405	0.166203	1	0.316763	0.158382
Gpr37	3	Striatum	Oligodendroglia	(2,9)	0.857149	0.456304	1	1	1	8249.57	1608.09	804.043	8688.54	842.193	421.097	10583.6	4271.39	2135.69	0.779468	0.151942	0.0759708	0.820946	0.0795755	0.0397877	1	0.403586	0.201793
Lpar1	3	Striatum	Oligodendroglia	(2,9)	1.83689	0.214295	0.472843	0.610668	1	4962.95	1235.01	617.503	6201.4	868.286	434.143	8604.54	4485.24	2242.62	0.576783	0.14353	0.0717648	0.720713	0.10091	0.0504551	1	0.521264	0.260632
Mag	3	Striatum	Oligodendroglia	(2,9)	0.649936	0.544939	1	0.894199	1	8207.8	1723.62	861.812	7532.52	2033.24	1016.62	6603.39	2208.16	1104.08	1.24297	0.261021	0.130511	1.1407	0.307909	0.153954	1	0.334398	0.167199
Mal	3	Striatum	Oligodendroglia	(2,9)	1.56507	0.261033	1	0.495386	1	941.918	938.124	469.062	2327.84	3284.3	1642.15	4846.53	4286.89	2143.44	0.194349	0.193566	0.0967831	0.480311	0.67766	0.33883	1	0.884528	0.442264
Mbp	3	Striatum	Oligodendroglia	(2,9)	2.06574	0.182675	0.143808	0.684947	1	81982.5	5465.19	2732.6	73285	4230.81	2115.41	74915.8	8740.33	4370.16	1.09433	0.0729511	0.0364755	0.978231	0.0564742	0.0282371	1	0.116669	0.0583343
Mobp	3	Striatum	Oligodendroglia	(2,9)	2.96045	0.102805	1	0.183823	0.323796	19618.9	4716.4	2358.2	17931.7	4195.17	2097.59	12718.6	3550.41	1775.21	1.54253	0.370826	0.185413	1.40987	0.329844	0.164922	1	0.27915	0.139575
Mog	3	Striatum	Oligodendroglia	(2,9)	0.534835	0.603285	0.838816	1	1	7667.25	3732.91	1866.46	10486.1	2878.85	1439.43	9948.91	5295.01	2647.5	0.770662	0.375208	0.187604	1.05399	0.289364	0.144682	1	0.53222	0.26611
Myrf	3	Striatum	Oligodendroglia	(2,9)	0.627689	0.55566	1	1	1	122.943	115.423	57.7116	209.101	150.176	75.0881	194.541	69.1803	34.5901	0.631967	0.593311	0.296656	1.07484	0.771953	0.385976	1	0.355608	0.177804
Opalin	3	Striatum	Oligodendroglia	(2,9)	0.139821	0.871367	1	1	1	6598.66	744.674	372.337	6949.66	1968.3	984.148	7291.17	2421.12	1210.56	0.90502	0.102134	0.0510668	0.953161	0.269956	0.134978	1	0.332062	0.166031
Plp1	3	Striatum	Oligodendroglia	(2,9)	0.779945	0.487107	0.813874	1	1	42610.2	9069.73	4534.86	51610.3	11656.3	5828.13	60019.3	30790.9	15395.4	0.709942	0.151114	0.0755568	0.859896	0.194209	0.0971044	1	0.513017	0.256508
Tf	3	Striatum	Oligodendroglia	(2,9)	0.575497	0.581839	1	0.93427	1	97695.4	17931.2	8965.61	85523.9	27009.2	13504.6	79624.4	26826.5	13413.2	1.22695	0.225198	0.112599	1.07409	0.339208	0.169604	1	0.336913	0.168456
Ugt8	3	Striatum	Oligodendroglia	(2,9)	2.70175	0.120499	0.544536	0.340935	1	155.773	151.166	75.5831	774.197	714.785	357.392	1509.26	1226.95	613.476	0.103212	0.100159	0.0500797	0.512965	0.4736	0.2368	1	0.812951	0.406476
Aspa	10	Striatum	Oligodendroglia	(2,9)	7.77703	0.0109279	0.205215	0.0806187	0.290596	5186.7	678.62	339.31	6113.16	429.256	214.628	7769.02	1412.78	706.392	0.667613	0.0873495	0.0436747	0.786864	0.0552522	0.0276261	1	0.181848	0.0909242
Bcas1	10	Striatum	Oligodendroglia	(2,9)	7.62468	0.0115595	1	0.047254	0.0412487	86012.7	4876.22	2438.11	87697.9	3505.88	1752.94	96486.7	3703.25	1851.63	0.891446	0.0505377	0.0252689	0.908911	0.0363353	0.0181677	1	0.038381	0.0191905
Cldn11	10	Striatum	Oligodendroglia	(2,9)	2.1213	0.175878	0.710634	0.445251	1	24956.1	15703.1	7851.56	37141.9	8777.88	4388.94	40146.1	6512.64	3256.32	0.621632	0.391149	0.195575	0.925168	0.218648	0.109324	1	0.162223	0.0811117
Cnp	10	Striatum	Oligodendroglia	(2,9)	1.76737	0.225203	0.658332	0.61504	1	11149.3	9796.37	4898.18	18960.5	4767.56	2383.78	19324.7	5111.84	2555.92	0.576947	0.506935	0.253468	0.981152	0.246708	0.123354	1	0.264524	0.132262
Enpp2	10	Striatum	Oligodendroglia	(2,9)	1.88907	0.206532	0.676253	0.430336	1	12847	6271.09	3135.54	18017.9	4155.54	2077.77	19394.3	4370.81	2185.4	0.662411	0.323347	0.161673	0.929033	0.214266	0.107133	1	0.225366	0.112683
Enpp6	10	Striatum	Oligodendroglia	(2,9)	0.1078	0.898949	1	1	1	1089.73	232.977	116.489	1163.6	263.936	131.968	1103.14	220.099	110.05	0.987844	0.211194	0.105597	1.05481	0.239258	0.119629	1	0.19952	0.0997601
Ermn	10	Striatum	Oligodendroglia	(2,9)	4.20229	0.0514168	1	0.204568	0.13377	22785.7	3050.19	1525.09	24263.6	1722.67	861.337	26957.7	711.903	355.951	0.845237	0.113147	0.0565735	0.900062	0.0639028	0.0319514	1	0.0264081	0.0132041
Fa2h	10	Striatum	Oligodendroglia	(2,9)	1.35553	0.305778	0.46011	0.670497	1	15278.8	944.011	472.005	16416.1	1021.33	510.664	16462.6	1430.06	715.032	0.928089	0.0573428	0.0286714	0.997173	0.0620392	0.0310196	1	0.0868674	0.0434337
Gjb1	10	Striatum	Oligodendroglia	(2,9)	1.23909	0.334706	1	0.771639	1	1088.49	381.408	190.704	1303.14	185.499	92.7496	1358.18	129.501	64.7504	0.801435	0.280823	0.140411	0.959478	0.136579	0.0682896	1	0.0953487	0.0476743
Gpr37	10	Striatum	Oligodendroglia	(2,9)	2.15477	0.171932	1	0.36505	0.524551	18957.5	7493.15	3746.58	22386.4	4906.97	2453.48	26889	2809.75	1404.87	0.705027	0.27867	0.139335	0.83255	0.18249	0.0912449	1	0.104494	0.0522472
Lpar1	10	Striatum	Oligodendroglia	(2,9)	1.3698	0.302449	1	0.492477	1	11413.8	4904.9	2452.45	13803.2	3980.77	1990.38	15971.3	2371.13	1185.56	0.714642	0.307107	0.153553	0.864247	0.249245	0.124622	1	0.148461	0.0742307
Mag	10	Striatum	Oligodendroglia	(2,9)	2.55305	0.132361	0.358367	1	0.279177	18062	866.942	433.471	16842.6	1019.26	509.629	18258.7	987.744	493.872	0.989227	0.0474811	0.0237406	0.922442	0.0558233	0.0279116	1	0.0540973	0.0270486
Mal	10	Striatum	Oligodendroglia	(2,9)	1.67292	0.241128	0.50682	0.701084	1	5903.37	7186.82	3593.41	13126.1	5701.36	2850.68	11635.3	4488.45	2244.22	0.507369	0.617676	0.308838	1.12813	0.490007	0.245004	1	0.385763	0.192881
Mbp	10	Striatum	Oligodendroglia	(2,9)	9.95082	0.00524735	1	0.0117485	0.0500896	87225.7	4890.27	2445.13	85573.8	7572.63	3786.32	69449.4	5920.9	2960.45	1.25596	0.0704148	0.0352074	1.23217	0.109038	0.0545191	1	0.0852548	0.0426274
Mobp	10	Striatum	Oligodendroglia	(2,9)	8.96424	0.00721337	0.344423	0.0190032	0.177048	38695.6	1455.41	727.704	40771.5	1706.35	853.174	43737.7	1888.58	944.292	0.884719	0.0332758	0.0166379	0.932183	0.0390132	0.0195066	1	0.0431798	0.0215899
Mog	10	Striatum	Oligodendroglia	(2,9)	1.13758	0.362694	1	0.926072	1	16886.3	2963.47	1481.74	18483.4	926.312	463.156	18728	955.468	477.734	0.901658	0.158237	0.0791186	0.986935	0.0494612	0.0247306	1	0.0510181	0.025509
Myrf	10	Striatum	Oligodendroglia	(2,9)	1.64308	0.246444	1	0.684801	0.932345	2388.04	1665.58	832.79	3318.9	375.332	187.666	3651.47	466.161	233.081	0.653995	0.45614	0.22807	0.908921	0.102789	0.0513946	1	0.127664	0.063832
Opalin	10	Striatum	Oligodendroglia	(2,9)	1.99508	0.19179	1	0.267131	0.500538	14137.1	1609.17	804.585	14396	1867.22	933.608	16142.6	1039.84	519.919	0.875763	0.0996848	0.0498424	0.891804	0.11567	0.0578351	1	0.0644158	0.0322079
Plp1	10	Striatum	Oligodendroglia	(2,9)	4.27146	0.0496173	0.404728	0.183537	0.997122	98031.2	36221.3	18110.6	135394	20057.1	10028.5	148660	14898.7	7449.35	0.659431	0.243651	0.121826	0.910763	0.134919	0.0674595	1	0.10022	0.0501099
Tf	10	Striatum	Oligodendroglia	(2,9)	6.64013	0.0169219	0.0293636	0.08927	1	162183	7443.45	3721.72	140047	9033.27	4516.64	138619	13358.5	6679.25	1.16999	0.053697	0.0268485	1.0103	0.065166	0.032583	1	0.0963682	0.0481841
Ugt8	10	Striatum	Oligodendroglia	(2,9)	2.04409	0.185411	0.329129	0.946309	1	2253.33	2748.31	1374.15	5434.92	1839.65	919.826	4136.62	2021.43	1010.72	0.544728	0.664384	0.332192	1.31385	0.444723	0.222362	1	0.488667	0.244333
